# Supplementary material for: 5-(2,3-Dichloro­phen­yl)-2-fluoro­pyridine
Source: Acta Crystallogr Sect E Struct Rep Online. 2012 Jun 23;68(Pt 7):o2180. doi: 10.1107/S1600536812027833 (PMC3393983; doi:10.1107/S1600536812027833)
Supplement: Supplementary file 1 [file e-68-o2180-sup1.cif]

##############################################################################
#                                                                            #
# This CIF contains the data in a paper accepted for publication in          #
# Acta Crystallographica Section E. It conforms to the requirements of       #
# Notes for Authors for Acta Crystallographica Section E, and has been       #
# peer reviewed under the auspices of the IUCr Commission on Journals.       #
#                                                                            #
# Full details of the Crystallographic Information File format               #
# are given in the paper "The Crystallographic Information File (CIF):       #
# a New Standard Archive File for Crystallography" by S. R. Hall, F. H.      #
# Allen and I. D. Brown [Acta Cryst. (1991), A47, 655-685].                  #
#                                                                            #
# The current version of the core CIF dictionary is obtainable from          #
# ftp://ftp.iucr.org/pub/cif_core.dic.                                       #
#                                                                            #
# Software is freely available for graphical display of the structure(s)     #
# in this CIF. For information consult the CIF software page                 #
# http://www.iucr.org/resources/cif/software.                                #
#                                                                            #
# This file may be used for bona fide research purposes within the           #
# scientific community so long as proper attribution is given to the journal # 
# article from which it was obtained.                                        #
#                                                                            #
##############################################################################
data_global
_audit_creation_method     ?
_journal_date_recd_electronic     2012-06-17
_journal_date_accepted     2012-06-19
_journal_name_full     'Acta Crystallographica, Section E'
_journal_year     2012
_journal_volume     68
_journal_issue      7
_journal_page_first     o2180
_journal_page_last     o2180
_journal_paper_category     QO
_journal_paper_doi     10.1107/S1600536812027833
_journal_coeditor_code     GK2505
_publ_contact_author
;
Muhammad Nawaz Tahir
University of Sargodha
Department of Physics
Sargodha
Pakistan
;
_publ_contact_author_email     'dmntahir_uos@yahoo.com'
_publ_contact_author_fax     '0092 48 32 22 121'
_publ_contact_author_phone     '0092 48 92 30 914'
_publ_section_title
;
5-(2,3-Dichlorophenyl)-2-fluoropyridine
;
loop_
    _publ_author_name
    _publ_author_address
    'Fazal Elahi'
;
Department of Chemistry
Gomal University
Dera Ismail Khan
K.P.K.
Pakistan
;
    'Muhammad Adeel'
;
Department of Chemistry
Gomal University
Dera Ismail Khan
K.P.K.
Pakistan
;
    'Tahir, M. Nawaz'
;
University of Sargodha
Department of Physics
Sargodha
Pakistan
;
data_I
_audit_creation_method     SHELXL-97
_chemical_name_systematic
;
5-(2,3-Dichlorophenyl)-2-fluoropyridine
;
_chemical_name_common     ?
_chemical_formula_moiety     'C11 H6 Cl2 F N'
_chemical_formula_sum     'C11 H6 Cl2 F N'
_chemical_formula_iupac     'C11 H6 Cl2 F N'
_chemical_formula_weight     242.07
_symmetry_cell_setting     triclinic
_symmetry_space_group_name_H-M     'P -1'
_symmetry_space_group_name_Hall     '-P 1'
loop_
    _symmetry_equiv_pos_site_id
    _symmetry_equiv_pos_as_xyz
    1 x,y,z
    2 -x,-y,-z
_cell_length_a     3.8889(3)
_cell_length_b     11.1006(11)
_cell_length_c     12.0542(11)
_cell_angle_alpha     101.526(5)
_cell_angle_beta     94.930(4)
_cell_angle_gamma     92.057(5)
_cell_volume     507.24(8)
_cell_formula_units_Z     2
_cell_measurement_reflns_used     869
_cell_measurement_theta_min     1.73
_cell_measurement_theta_max     25.50
_cell_measurement_temperature     296(2)
_exptl_crystal_description     needle
_exptl_crystal_colour     colorless
_exptl_crystal_size_max     0.34
_exptl_crystal_size_mid     0.18
_exptl_crystal_size_min     0.16
_exptl_crystal_density_diffrn     1.585
_exptl_crystal_density_meas     ?
_exptl_crystal_density_method     'not measured'
_exptl_crystal_F_000     244
_exptl_absorpt_coefficient_mu     0.614
_exptl_absorpt_correction_type     multi-scan
_exptl_absorpt_process_details     '(SADABS; Bruker, 2005)'
_exptl_absorpt_correction_T_min     0.874
_exptl_absorpt_correction_T_max     0.898
_exptl_special_details
;
;
_diffrn_ambient_temperature     296(2)
_diffrn_radiation_type     MoK\a
_diffrn_radiation_wavelength     0.71073
_diffrn_radiation_source     'fine-focus sealed tube'
_diffrn_radiation_monochromator     graphite
_diffrn_measurement_device_type     'Bruker Kappa APEXII CCD'
_diffrn_measurement_method     \w
_diffrn_detector_area_resol_mean     8.10
_diffrn_reflns_number     6978
_diffrn_reflns_av_R_equivalents     0.0225
_diffrn_reflns_av_sigmaI/netI     0.0200
_diffrn_reflns_theta_min     1.73
_diffrn_reflns_theta_max     25.50
_diffrn_reflns_theta_full     25.50
_diffrn_measured_fraction_theta_max     0.990
_diffrn_measured_fraction_theta_full     0.990
_diffrn_reflns_limit_h_min     -4
_diffrn_reflns_limit_h_max     4
_diffrn_reflns_limit_k_min     -13
_diffrn_reflns_limit_k_max     13
_diffrn_reflns_limit_l_min     -14
_diffrn_reflns_limit_l_max     14
_diffrn_standards_number     0
_diffrn_standards_interval_count     0
_diffrn_standards_interval_time     0
_diffrn_standards_decay_%     .
_refine_special_details
;
Refinement of <i>F</i>^2^ against ALL reflections. The weighted <i>R</i>-factor
<i>wR</i> and goodness of fit <i>S</i> are based on <i>F</i>^2^, conventional
<i>R</i>-factors <i>R</i> are based on <i>F</i>, with <i>F</i> set to zero for
negative <i>F</i>^2^. The threshold expression of <i>F</i>^2^ >
\s(<i>F</i>^2^) is used only for calculating <i>R</i>-factors(gt) <i>etc</i>.
and is not relevant to the choice of reflections for refinement.
<i>R</i>-factors based on <i>F</i>^2^ are statistically about twice as large
as those based on <i>F</i>, and <i>R</i>- factors based on ALL data will be
even larger.
;
_reflns_number_total     1874
_reflns_number_gt     1625
_reflns_threshold_expression     I>2\s(I)
_refine_ls_structure_factor_coef     Fsqd
_refine_ls_matrix_type     full
_refine_ls_R_factor_all     0.0330
_refine_ls_R_factor_gt     0.0275
_refine_ls_wR_factor_gt     0.0705
_refine_ls_wR_factor_ref     0.0745
_refine_ls_goodness_of_fit_ref     1.036
_refine_ls_restrained_S_all     1.036
_refine_ls_number_reflns     1874
_refine_ls_number_parameters     136
_refine_ls_number_restraints     0
_refine_ls_hydrogen_treatment     constr
_refine_ls_weighting_scheme     calc
_refine_ls_weighting_details
         'calc w=1/[\s^2^(Fo^2^)+(0.0353P)^2^+0.1351P] where P=(Fo^2^+2Fc^2^)/3'
_atom_sites_solution_hydrogens     geom
_atom_sites_solution_primary     direct
_atom_sites_solution_secondary     difmap
_refine_ls_shift/su_max     0.000
_refine_ls_shift/su_mean     0.000
_refine_diff_density_max     0.179
_refine_diff_density_min     -0.221
loop_
    _atom_type_symbol
    _atom_type_description
    _atom_type_scat_dispersion_real
    _atom_type_scat_dispersion_imag
    _atom_type_scat_source
    'C' 'C' 0.0033 0.0016
                         'International Tables Vol C Tables 4.2.6.8 and 6.1.1.4'
    'H' 'H' 0.0000 0.0000
                         'International Tables Vol C Tables 4.2.6.8 and 6.1.1.4'
    'N' 'N' 0.0061 0.0033
                         'International Tables Vol C Tables 4.2.6.8 and 6.1.1.4'
    'F' 'F' 0.0171 0.0103
                         'International Tables Vol C Tables 4.2.6.8 and 6.1.1.4'
    'Cl' 'Cl' 0.1484 0.1585
                         'International Tables Vol C Tables 4.2.6.8 and 6.1.1.4'
_computing_data_collection     'APEX2 (Bruker, 2007)'
_computing_cell_refinement     'SAINT (Bruker, 2007)'
_computing_data_reduction     'SAINT (Bruker, 2007)'
_computing_structure_solution     'SHELXS97 (Sheldrick, 2008)'
_computing_structure_refinement     'SHELXL97 (Sheldrick, 2008)'
_computing_molecular_graphics
                  'ORTEP-3 for Windows (Farrugia, 1997) and PLATON (Spek, 2009)'
_computing_publication_material
                                'WinGX (Farrugia, 1999) and PLATON (Spek, 2009)'
loop_
    _atom_site_type_symbol
    _atom_site_label
    _atom_site_fract_x
    _atom_site_fract_y
    _atom_site_fract_z
    _atom_site_U_iso_or_equiv
    _atom_site_thermal_displace_type
    _atom_site_calc_flag
    _atom_site_refinement_flags
    _atom_site_occupancy
    _atom_site_disorder_assembly
    _atom_site_disorder_group
    Cl Cl1 0.89637(11) 0.34986(4) 0.42850(3) 0.0469(2) Uani . . 1.000 . -16
    Cl Cl2 0.69950(16) 0.07317(5) 0.40724(5) 0.0705(2) Uani . . 1.000 . -16
    F F1 0.8508(4) 0.81300(10) 0.19925(12) 0.0787(5) Uani . . 1.000 . -16
    N N1 0.8522(4) 0.61337(13) 0.12178(12) 0.0454(5) Uani . . 1.000 . -16
    C C1 0.5754(4) 0.32731(14) 0.21540(13) 0.0333(5) Uani . . 1.000 . -16
    C C2 0.6680(4) 0.26882(14) 0.30479(13) 0.0355(5) Uani . . 1.000 . -16
    C C3 0.5869(4) 0.14425(15) 0.29533(15) 0.0441(6) Uani . . 1.000 . -16
    C C4 0.4176(5) 0.07576(17) 0.19693(18) 0.0535(6) Uani . . 1.000 . -16
    C C5 0.3322(5) 0.13175(16) 0.10746(17) 0.0518(6) Uani . . 1.000 . -16
    C C6 0.4073(4) 0.25512(15) 0.11605(14) 0.0421(5) Uani . . 1.000 . -16
    C C7 0.6503(4) 0.46004(14) 0.21958(12) 0.0329(5) Uani . . 1.000 . -16
    C C8 0.5751(4) 0.55329(15) 0.30850(13) 0.0393(5) Uani . . 1.000 . -16
    C C9 0.6419(5) 0.67424(16) 0.30366(15) 0.0469(6) Uani . . 1.000 . -16
    C C10 0.7801(5) 0.69556(15) 0.20828(16) 0.0475(6) Uani . . 1.000 . -16
    C C11 0.7863(4) 0.49632(15) 0.12855(13) 0.0383(5) Uani . . 1.000 . -16
    H H4 0.36156 -0.00758 0.19106 0.0642 Uiso . . 1.000 . -16
    H H5 0.22187 0.08546 0.04010 0.0621 Uiso . . 1.000 . -16
    H H6 0.34500 0.29133 0.05456 0.0505 Uiso . . 1.000 . -16
    H H8 0.47957 0.53360 0.37117 0.0472 Uiso . . 1.000 . -16
    H H9 0.59579 0.73832 0.36209 0.0562 Uiso . . 1.000 . -16
    H H11 0.83512 0.43519 0.06797 0.0460 Uiso . . 1.000 . -16
loop_
    _atom_site_aniso_label
    _atom_site_aniso_U_11
    _atom_site_aniso_U_22
    _atom_site_aniso_U_33
    _atom_site_aniso_U_12
    _atom_site_aniso_U_13
    _atom_site_aniso_U_23
    Cl1 0.0512(3) 0.0576(3) 0.0312(2) 0.0030(2) -0.0007(2) 0.0092(2)
    Cl2 0.0884(4) 0.0636(3) 0.0719(4) 0.0107(3) 0.0127(3) 0.0404(3)
    F1 0.1164(11) 0.0382(6) 0.0853(9) -0.0001(6) 0.0163(8) 0.0196(6)
    N1 0.0540(9) 0.0448(8) 0.0408(8) 0.0054(7) 0.0071(7) 0.0155(6)
    C1 0.0300(8) 0.0385(8) 0.0319(8) 0.0047(6) 0.0071(6) 0.0060(6)
    C2 0.0325(8) 0.0425(9) 0.0322(8) 0.0039(6) 0.0076(6) 0.0068(6)
    C3 0.0422(10) 0.0445(9) 0.0512(10) 0.0069(7) 0.0130(8) 0.0185(8)
    C4 0.0530(11) 0.0382(9) 0.0687(13) -0.0011(8) 0.0091(9) 0.0089(9)
    C5 0.0497(11) 0.0452(10) 0.0524(11) -0.0033(8) -0.0035(8) -0.0045(8)
    C6 0.0422(9) 0.0444(9) 0.0383(9) 0.0049(7) 0.0011(7) 0.0058(7)
    C7 0.0309(8) 0.0383(8) 0.0294(8) 0.0051(6) 0.0019(6) 0.0064(6)
    C8 0.0409(9) 0.0446(9) 0.0323(8) 0.0049(7) 0.0062(7) 0.0062(7)
    C9 0.0555(11) 0.0409(9) 0.0407(10) 0.0093(8) 0.0031(8) -0.0007(7)
    C10 0.0558(11) 0.0360(9) 0.0519(10) 0.0019(8) -0.0005(8) 0.0141(8)
    C11 0.0428(9) 0.0407(9) 0.0323(8) 0.0073(7) 0.0051(7) 0.0079(7)
_geom_special_details
;
Bond distances, angles <i>etc</i>. have been calculated using the rounded
fractional coordinates. All su's are estimated from the variances of the
(full) variance-covariance matrix. The cell e.s.d.'s are taken into account in
the estimation of distances, angles and torsion angles
;
loop_
    _geom_bond_atom_site_label_1
    _geom_bond_atom_site_label_2
    _geom_bond_site_symmetry_1
    _geom_bond_site_symmetry_2
    _geom_bond_distance
    _geom_bond_publ_flag
    Cl1 C2 . . 1.7323(16) no
    Cl2 C3 . . 1.7271(18) no
    F1 C10 . . 1.350(2) no
    N1 C10 . . 1.299(2) no
    N1 C11 . . 1.335(2) no
    C1 C2 . . 1.394(2) no
    C1 C6 . . 1.396(2) no
    C1 C7 . . 1.482(2) no
    C2 C3 . . 1.387(2) no
    C3 C4 . . 1.374(3) no
    C4 C5 . . 1.371(3) no
    C5 C6 . . 1.372(2) no
    C7 C8 . . 1.392(2) no
    C7 C11 . . 1.381(2) no
    C8 C9 . . 1.372(2) no
    C9 C10 . . 1.368(3) no
    C4 H4 . . 0.9300 no
    C5 H5 . . 0.9300 no
    C6 H6 . . 0.9300 no
    C8 H8 . . 0.9300 no
    C9 H9 . . 0.9300 no
    C11 H11 . . 0.9300 no
loop_
    _geom_angle_atom_site_label_1
    _geom_angle_atom_site_label_2
    _geom_angle_atom_site_label_3
    _geom_angle_site_symmetry_1
    _geom_angle_site_symmetry_2
    _geom_angle_site_symmetry_3
    _geom_angle
    _geom_angle_publ_flag
    C10 N1 C11 . . . 115.72(15) no
    C2 C1 C6 . . . 117.42(15) no
    C2 C1 C7 . . . 123.81(14) no
    C6 C1 C7 . . . 118.76(14) no
    Cl1 C2 C1 . . . 120.44(12) no
    Cl1 C2 C3 . . . 118.82(12) no
    C1 C2 C3 . . . 120.72(15) no
    Cl2 C3 C2 . . . 120.27(13) no
    Cl2 C3 C4 . . . 119.16(14) no
    C2 C3 C4 . . . 120.57(16) no
    C3 C4 C5 . . . 119.21(18) no
    C4 C5 C6 . . . 120.85(18) no
    C1 C6 C5 . . . 121.20(16) no
    C1 C7 C8 . . . 123.79(14) no
    C1 C7 C11 . . . 119.39(14) no
    C8 C7 C11 . . . 116.74(15) no
    C7 C8 C9 . . . 119.99(15) no
    C8 C9 C10 . . . 116.44(16) no
    F1 C10 N1 . . . 114.38(16) no
    F1 C10 C9 . . . 118.82(16) no
    N1 C10 C9 . . . 126.79(17) no
    N1 C11 C7 . . . 124.31(15) no
    C3 C4 H4 . . . 120.00 no
    C5 C4 H4 . . . 120.00 no
    C4 C5 H5 . . . 120.00 no
    C6 C5 H5 . . . 120.00 no
    C1 C6 H6 . . . 119.00 no
    C5 C6 H6 . . . 119.00 no
    C7 C8 H8 . . . 120.00 no
    C9 C8 H8 . . . 120.00 no
    C8 C9 H9 . . . 122.00 no
    C10 C9 H9 . . . 122.00 no
    N1 C11 H11 . . . 118.00 no
    C7 C11 H11 . . . 118.00 no
loop_
    _geom_torsion_atom_site_label_1
    _geom_torsion_atom_site_label_2
    _geom_torsion_atom_site_label_3
    _geom_torsion_atom_site_label_4
    _geom_torsion_site_symmetry_1
    _geom_torsion_site_symmetry_2
    _geom_torsion_site_symmetry_3
    _geom_torsion_site_symmetry_4
    _geom_torsion
    _geom_torsion_publ_flag
    C11 N1 C10 F1 . . . . 179.73(16) no
    C11 N1 C10 C9 . . . . -0.7(3) no
    C10 N1 C11 C7 . . . . 0.0(2) no
    C6 C1 C2 Cl1 . . . . 176.78(12) no
    C6 C1 C2 C3 . . . . -1.6(2) no
    C7 C1 C2 Cl1 . . . . -2.2(2) no
    C7 C1 C2 C3 . . . . 179.45(15) no
    C2 C1 C6 C5 . . . . 0.9(2) no
    C7 C1 C6 C5 . . . . 179.88(16) no
    C2 C1 C7 C8 . . . . -49.6(2) no
    C2 C1 C7 C11 . . . . 133.83(17) no
    C6 C1 C7 C8 . . . . 131.43(17) no
    C6 C1 C7 C11 . . . . -45.1(2) no
    Cl1 C2 C3 Cl2 . . . . 2.22(19) no
    Cl1 C2 C3 C4 . . . . -177.52(14) no
    C1 C2 C3 Cl2 . . . . -179.38(12) no
    C1 C2 C3 C4 . . . . 0.9(2) no
    Cl2 C3 C4 C5 . . . . -179.13(15) no
    C2 C3 C4 C5 . . . . 0.6(3) no
    C3 C4 C5 C6 . . . . -1.4(3) no
    C4 C5 C6 C1 . . . . 0.6(3) no
    C1 C7 C8 C9 . . . . -177.67(16) no
    C11 C7 C8 C9 . . . . -1.0(2) no
    C1 C7 C11 N1 . . . . 177.60(15) no
    C8 C7 C11 N1 . . . . 0.8(2) no
    C7 C8 C9 C10 . . . . 0.5(3) no
    C8 C9 C10 F1 . . . . -179.97(19) no
    C8 C9 C10 N1 . . . . 0.5(3) no
loop_
    _geom_hbond_atom_site_label_D
    _geom_hbond_atom_site_label_H
    _geom_hbond_atom_site_label_A
    _geom_hbond_site_symmetry_A
    _geom_hbond_distance_DH
    _geom_hbond_distance_HA
    _geom_hbond_distance_DA
    _geom_hbond_angle_DHA
    _geom_hbond_publ_flag
    C6 H6 N1 2_665 0.93 2.63 3.557(2) 178 yes
_iucr_refine_instructions_details
;
TITL FE_12_GU_0m in P-1
CELL 0.71073 3.8889 11.1006 12.0542 101.526 94.930 92.057
ZERR 2.00 0.0003 0.0011 0.0011 0.005 0.004 0.005
LATT 1
SFAC C  H  N  F  Cl
UNIT 22  12  2  2  4
OMIT -3 51
L.S. 40
ACTA
BOND $H
HTAB
CONF
LIST 4
FMAP 2
PLAN 8
MPLA 8 C1 C2 C3 C4 C5 C6 CL1 CL2
MPLA 7 C7 C8 C9 C10 C11 N1 F1
TEMP 23.000
WGHT    0.035300    0.135100
FVAR       0.33948
CL1   5    0.896373    0.349863    0.428496    11.00000    0.05116    0.05758 =
         0.03120    0.00923   -0.00074    0.00296
CL2   5    0.699503    0.073173    0.407239    11.00000    0.08840    0.06360 =
         0.07188    0.04036    0.01271    0.01069
F1    4    0.850780    0.813003    0.199251    11.00000    0.11641    0.03820 =
         0.08528    0.01959    0.01625   -0.00009
N1    3    0.852233    0.613371    0.121782    11.00000    0.05399    0.04484 =
         0.04076    0.01548    0.00711    0.00538
C1    1    0.575439    0.327311    0.215403    11.00000    0.03003    0.03849 =
         0.03192    0.00596    0.00714    0.00470
C2    1    0.668020    0.268819    0.304788    11.00000    0.03245    0.04254 =
         0.03218    0.00681    0.00760    0.00390
C3    1    0.586873    0.144254    0.295329    11.00000    0.04217    0.04447 =
         0.05115    0.01850    0.01303    0.00686
C4    1    0.417562    0.075756    0.196925    11.00000    0.05303    0.03818 =
         0.06869    0.00892    0.00905   -0.00114
AFIX  43
H4    2    0.361563   -0.007577    0.191062    11.00000   -1.20000
AFIX   0
C5    1    0.332151    0.131750    0.107463    11.00000    0.04973    0.04517 =
         0.05244   -0.00454   -0.00354   -0.00332
AFIX  43
H5    2    0.221872    0.085464    0.040098    11.00000   -1.20000
AFIX   0
C6    1    0.407255    0.255116    0.116052    11.00000    0.04223    0.04437 =
         0.03826    0.00581    0.00109    0.00485
AFIX  43
H6    2    0.344996    0.291334    0.054561    11.00000   -1.20000
AFIX   0
C7    1    0.650293    0.460038    0.219579    11.00000    0.03091    0.03831 =
         0.02943    0.00640    0.00186    0.00510
C8    1    0.575094    0.553291    0.308497    11.00000    0.04094    0.04462 =
         0.03233    0.00616    0.00624    0.00492
AFIX  43
H8    2    0.479565    0.533604    0.371171    11.00000   -1.20000
AFIX   0
C9    1    0.641934    0.674243    0.303657    11.00000    0.05547    0.04093 =
         0.04069   -0.00066    0.00310    0.00934
AFIX  43
H9    2    0.595793    0.738321    0.362086    11.00000   -1.20000
AFIX   0
C10   1    0.780101    0.695563    0.208278    11.00000    0.05575    0.03603 =
         0.05186    0.01408   -0.00046    0.00194
C11   1    0.786266    0.496319    0.128551    11.00000    0.04280    0.04066 =
         0.03233    0.00785    0.00506    0.00731
AFIX  43
H11   2    0.835116    0.435194    0.067965    11.00000   -1.20000
HKLF 4
REM  FE_12_GU_0m in P-1
REM R1 =  0.0275 for   1625 Fo > 4sig(Fo)  and  0.0330 for all   1874 data
REM    136 parameters refined using      0 restraints
END
WGHT      0.0353      0.1351
REM Highest difference peak  0.179,  deepest hole -0.221,  1-sigma level  0.040
Q1    1   0.7005  0.2042  0.2959  11.00000  0.05    0.18
Q2    1   0.5657  0.3095  0.2674  11.00000  0.05    0.18
Q3    1   0.6220  0.1167  0.3458  11.00000  0.05    0.18
Q4    1   0.6217  0.3955  0.2214  11.00000  0.05    0.17
Q5    1   0.6964  0.2999  0.2531  11.00000  0.05    0.15
Q6    1   0.9046  0.6401  0.0577  11.00000  0.05    0.13
Q7    1   0.7841  0.4763  0.1974  11.00000  0.05    0.13
Q8    1   0.7672  0.4241  0.4235  11.00000  0.05    0.13
;
