# Supplementary material for: 5-(2,3-Dichloro­phen­yl)-2-fluoro­pyridine
Source: Acta Crystallogr Sect E Struct Rep Online. 2012 Jun 23;68(Pt 7):o2180. doi: 10.1107/S1600536812027833 (PMC3393983; doi:10.1107/S1600536812027833)
Supplement: Supplementary file 2 [file e-68-o2180-Isup2.hkl]

#
# h,k,l, Fc-squared, Fo-squared, sigma(Fo-squared) and status flag
#
data_I
_shelx_title ' FE_12_GU_0m in P-1'
_shelx_refln_list_code          4
_shelx_F_calc_maximum       96.53
_exptl_crystal_F_000       244.00
_reflns_d_resolution_high  0.8257
 
loop_
 _symmetry_equiv_pos_as_xyz
 'x, y, z'
 '-x, -y, -z'
 
_cell_length_a     3.8889
_cell_length_b    11.1006
_cell_length_c    12.0542
_cell_angle_alpha 101.526
_cell_angle_beta   94.930
_cell_angle_gamma  92.057
 
_shelx_F_squared_multiplier     1.000
 
loop_
 _refln_index_h
 _refln_index_k
 _refln_index_l
 _refln_F_squared_calc
 _refln_F_squared_meas
 _refln_F_squared_sigma
 _refln_observed_status
   1   0   0      864.77      889.62      7.70 o
   2   0   0      189.15      195.02      2.12 o
   3   0   0       12.31       13.32      0.54 o
   4   0   0      108.74      102.04      4.16 o
  -4   1   0        0.25        1.13      0.78 o
  -3   1   0        9.35       10.35      0.61 o
  -2   1   0       74.38       64.61      0.84 o
  -1   1   0      193.83      195.55      1.72 o
   0   1   0      345.38      332.87      2.89 o
   1   1   0      494.00      487.45      3.90 o
   2   1   0       26.82       26.83      0.55 o
   3   1   0      169.71      167.85      2.10 o
   4   1   0       64.71       60.13      3.12 o
  -4   2   0       33.75       33.67      2.00 o
  -3   2   0      148.97      151.53      2.32 o
  -2   2   0       94.93       96.56      1.38 o
  -1   2   0       93.54       88.15      0.91 o
   0   2   0       77.34       80.80      1.24 o
   1   2   0       63.74       63.50      0.83 o
   2   2   0      423.36      408.36      3.79 o
   3   2   0       73.51       75.31      2.14 o
   4   2   0        0.02        0.09      0.87 o
  -4   3   0       39.52       41.30      2.08 o
  -3   3   0        0.17        3.23      1.91 o
  -2   3   0       26.26       27.32      0.45 o
  -1   3   0       81.42       81.47      0.87 o
   0   3   0      328.20      329.20      2.76 o
   1   3   0      940.28      916.12      7.63 o
   2   3   0       10.49        9.56      0.46 o
   3   3   0       14.63       14.44      1.05 o
   4   3   0        1.93        1.82      1.13 o
  -3   4   0        0.12       -0.20      0.30 o
  -2   4   0      161.84      162.45      2.07 o
  -1   4   0     1177.97     1148.02      9.42 o
   0   4   0      496.22      487.97      4.05 o
   1   4   0       33.87       25.21      0.62 o
   2   4   0       23.30       24.50      0.80 o
   3   4   0       41.78       38.99      1.88 o
   4   4   0       28.39       29.76      3.04 o
  -3   5   0       79.34       78.09      2.05 o
  -2   5   0      307.30      293.88      8.01 o
  -1   5   0      137.40      138.76      1.61 o
   0   5   0      745.81      797.26      8.30 o
   1   5   0      802.40      874.52      9.18 o
   2   5   0        0.99        0.93      0.31 o
   3   5   0      397.19      393.45      8.07 o
   4   5   0       23.63       22.04      2.78 o
  -3   6   0       44.83       46.58      1.65 o
  -2   6   0       12.75       11.22      0.48 o
  -1   6   0      153.27      161.17      2.20 o
   0   6   0       54.08       60.74      1.21 o
   1   6   0      295.05      269.13      3.86 o
   2   6   0       16.11       15.98      0.92 o
   3   6   0       27.83       26.44      2.73 o
   4   6   0        0.17       -0.87      1.13 o
  -3   7   0        5.65        4.71      0.83 o
  -2   7   0       20.02       17.45      0.64 o
  -1   7   0      146.50      156.90      2.47 o
   0   7   0      341.21      325.28      4.29 o
   1   7   0      104.73      104.57      2.64 o
   2   7   0        0.49        0.46      0.40 o
   3   7   0       56.80       50.03      2.14 o
  -3   8   0        0.18        0.37      0.67 o
  -2   8   0      105.27      107.68      2.06 o
  -1   8   0      249.06      243.32      3.58 o
   0   8   0       89.22       87.15      1.74 o
   1   8   0       24.13       23.01      1.13 o
   2   8   0       28.54       30.83      1.27 o
   3   8   0        6.29        5.94      1.26 o
  -3   9   0       11.61       11.73      1.41 o
  -2   9   0        0.05        0.55      0.55 o
  -1   9   0       46.01       43.79      1.46 o
   0   9   0        1.76        0.82      0.38 o
   1   9   0       15.09       16.03      1.00 o
   2   9   0      118.03      124.62      2.73 o
   3   9   0       14.10       15.78      1.90 o
  -3  10   0       51.38       51.81      2.79 o
  -2  10   0      116.55      119.85      2.84 o
  -1  10   0       91.98       94.51      2.07 o
   0  10   0       52.08       47.31      2.42 o
   1  10   0        0.71        0.98      0.54 o
   2  10   0        0.02       -0.12      0.49 o
  -2  11   0       28.19       26.05      1.86 o
  -1  11   0       89.16       95.16      2.89 o
   0  11   0       21.38       22.74      1.27 o
   1  11   0       18.30       16.99      1.19 o
   2  11   0       11.73       12.63      1.38 o
  -2  12   0       13.57       13.24      1.85 o
  -1  12   0        5.30        3.92      1.04 o
   0  12   0       19.40       16.69      1.37 o
   1  12   0        0.16       -0.02      0.58 o
  -1  13   0        9.39       11.56      1.49 o
   0  13   0        0.75        0.20      0.68 o
   0 -13   1        0.56        1.30      0.75 o
   1 -13   1        0.79        1.93      0.89 o
  -1 -12   1        0.88        0.65      0.55 o
   0 -12   1       23.04       27.14      1.44 o
   1 -12   1        6.52        9.07      1.30 o
   2 -12   1       15.52       16.43      1.61 o
  -2 -11   1        0.12       -0.02      0.59 o
  -1 -11   1        0.38        0.76      0.50 o
   0 -11   1      196.08      188.70      3.51 o
   1 -11   1       14.39       17.13      1.12 o
   2 -11   1       14.98       14.04      1.72 o
  -2 -10   1        8.03        5.53      0.85 o
  -1 -10   1      188.22      186.89      3.49 o
   0 -10   1       26.55       22.93      1.19 o
   1 -10   1       20.25       19.88      1.16 o
   2 -10   1       76.11       76.84      2.20 o
   3 -10   1      118.92      122.17      4.26 o
  -3  -9   1       23.03       25.75      2.33 o
  -2  -9   1        5.60        6.90      0.86 o
  -1  -9   1        0.45        0.90      0.43 o
   0  -9   1       33.23       30.99      1.22 o
   1  -9   1       39.24       40.78      1.26 o
   2  -9   1       15.35       16.43      0.84 o
   3  -9   1      207.89      210.27      5.72 o
  -3  -8   1       32.05       32.41      2.45 o
  -2  -8   1        3.26        3.70      0.63 o
  -1  -8   1       15.44       19.01      1.03 o
   0  -8   1        0.19        0.15      0.32 o
   1  -8   1      537.76      528.57      6.69 o
   2  -8   1       17.18       16.31      0.78 o
   3  -8   1        2.03        2.47      0.83 o
  -3  -7   1        0.04        0.91      0.79 o
  -2  -7   1        0.91        0.33      0.43 o
  -1  -7   1      260.47      277.24      4.08 o
   0  -7   1       55.87       46.91      1.05 o
   1  -7   1       20.90       21.52      0.81 o
   2  -7   1        2.03        1.63      0.29 o
   3  -7   1        6.64        6.77      1.17 o
  -4  -6   1       76.95       67.33      4.34 o
  -3  -6   1       75.81       83.65      2.63 o
  -2  -6   1      267.20      264.54      4.40 o
  -1  -6   1      542.73      537.51      6.75 o
   0  -6   1       38.86       57.11      1.10 o
   1  -6   1      116.17      121.72      1.82 o
   2  -6   1        0.62        0.66      0.21 o
   3  -6   1      150.40      153.77      3.42 o
   4  -6   1        6.36        8.50      1.30 o
  -4  -5   1        0.92        1.04      1.30 o
  -3  -5   1       79.20       80.74      2.49 o
  -2  -5   1       40.20       42.59      1.32 o
  -1  -5   1       88.14      108.85      1.91 o
   0  -5   1      362.65      366.14      4.49 o
   1  -5   1      147.48      154.41      1.90 o
   2  -5   1      425.76      422.13      4.39 o
   3  -5   1       16.78       16.53      1.04 o
   4  -5   1        5.15        3.56      1.04 o
  -4  -4   1       47.70       44.95      3.21 o
  -3  -4   1        0.60        0.85      0.43 o
  -2  -4   1      131.81      136.66      2.02 o
  -1  -4   1      154.99      174.53      2.13 o
   0  -4   1     2447.45     2383.24     18.24 o
   1  -4   1      611.41      579.13      5.27 o
   2  -4   1        2.16        1.69      0.27 o
   3  -4   1      110.84      109.54      2.63 o
   4  -4   1        2.94        2.60      0.95 o
  -4  -3   1        1.58        3.21      1.21 o
  -3  -3   1        2.71        3.17      0.35 o
  -2  -3   1       32.38       30.99      0.79 o
  -1  -3   1     1678.14     1635.16     12.65 o
   0  -3   1       93.40       83.22      0.92 o
   1  -3   1       72.35       70.76      1.00 o
   2  -3   1        0.32       -0.15      0.17 o
   3  -3   1       11.04       10.74      0.70 o
   4  -3   1       68.16       72.97      3.21 o
  -4  -2   1        0.41       -1.17      0.78 o
  -3  -2   1      104.99      107.50      2.02 o
  -2  -2   1      689.08      682.48      6.25 o
  -1  -2   1      229.00      216.34      2.16 o
   0  -2   1      387.65      377.31      3.20 o
   1  -2   1       39.77       40.80      0.68 o
   2  -2   1     1310.18     1337.97     14.36 o
   3  -2   1       85.02       84.91      1.58 o
   4  -2   1        0.84        1.13      0.87 o
  -4  -1   1      118.06      111.06      4.51 o
  -3  -1   1       24.59       27.09      0.71 o
  -2  -1   1       94.08       85.94      1.24 o
  -1  -1   1     1185.96     1226.86     11.37 o
   0  -1   1      191.19      180.21      1.77 o
   1  -1   1        2.76        5.40      0.22 o
   2  -1   1      938.62      938.73      8.93 o
   3  -1   1       12.00       12.30      0.62 o
  -4   0   1        6.33        5.47      1.04 o
  -3   0   1       85.74       82.34      1.41 o
  -2   0   1        4.49        3.08      0.31 o
  -1   0   1     6150.00     5639.72     61.15 o
   0   0   1      290.06      278.79      3.64 o
   1   0   1     3630.86     3583.26     31.11 o
   2   0   1        2.48        2.65      0.31 o
   3   0   1        4.24        5.10      0.52 o
   4   0   1        5.30        6.16      1.30 o
  -4   1   1        0.66        0.61      0.61 o
  -3   1   1       21.34       20.95      0.66 o
  -2   1   1      119.47      106.71      1.43 o
  -1   1   1     8326.46     7959.35     94.50 o
   0   1   1     1028.60     1032.90      9.52 o
   1   1   1      756.84      793.95      5.55 o
   2   1   1        9.15       11.59      0.70 o
   3   1   1      437.20      440.02      8.86 o
   4   1   1        0.02       -0.52      0.78 o
  -3   2   1      123.55      130.01      2.40 o
  -2   2   1      202.65      218.75      2.17 o
  -1   2   1     2523.97     2478.99     20.00 o
   0   2   1      831.87      815.23      6.64 o
   1   2   1      463.34      460.31      3.68 o
   2   2   1      674.32      682.06      6.05 o
   3   2   1        0.69        1.10      0.36 o
   4   2   1        2.51        2.52      1.21 o
  -3   3   1       34.62       33.72      1.14 o
  -2   3   1      135.51      145.16      1.71 o
  -1   3   1        0.76        0.49      0.12 o
   0   3   1     2690.06     2585.57     22.15 o
   1   3   1      709.67      692.87      5.89 o
   2   3   1       62.31       60.63      0.90 o
   3   3   1        0.14       -0.60      0.40 o
   4   3   1        5.86        4.60      1.48 o
  -3   4   1       82.65       84.00      1.77 o
  -2   4   1        3.55        1.88      0.30 o
  -1   4   1      779.34      766.82      6.82 o
   0   4   1      132.00      140.67      1.64 o
   1   4   1      116.14      119.98      1.72 o
   2   4   1       53.98       57.12      1.04 o
   3   4   1       49.81       50.90      1.87 o
   4   4   1        0.20        0.95      1.21 o
  -3   5   1      209.29      205.17      3.33 o
  -2   5   1      281.54      281.20      3.06 o
  -1   5   1      102.15      103.32      1.45 o
   0   5   1        0.04        0.03      0.16 o
   1   5   1        3.17        2.67      0.30 o
   2   5   1      749.35      760.39      8.59 o
   3   5   1       20.02       23.51      1.50 o
   4   5   1        0.11        0.87      1.30 o
  -4   6   1       40.22       37.22      3.47 o
  -3   6   1        5.71        6.06      0.70 o
  -2   6   1       31.49       32.58      0.79 o
  -1   6   1       76.30       87.70      1.31 o
   0   6   1       40.68       53.05      1.06 o
   1   6   1       51.21       46.86      1.26 o
   2   6   1      216.15      223.88      3.17 o
   3   6   1       69.02       72.47      3.10 o
  -4   7   1        2.84        2.86      1.48 o
  -3   7   1        0.40        0.61      0.48 o
  -2   7   1       63.72       62.42      1.16 o
  -1   7   1       21.91       17.13      0.84 o
   0   7   1      512.47      500.70      5.71 o
   1   7   1        0.73        0.29      0.35 o
   2   7   1      238.50      233.36      3.12 o
   3   7   1       18.27       17.61      1.92 o
  -3   8   1        0.36        0.58      0.69 o
  -2   8   1      275.60      284.55      4.66 o
  -1   8   1       16.51       18.40      1.25 o
   0   8   1      188.80      189.89      2.73 o
   1   8   1       26.88       30.00      1.24 o
   2   8   1       27.21       25.93      0.88 o
   3   8   1        2.64        2.27      1.10 o
  -3   9   1        7.47        8.04      1.20 o
  -2   9   1       48.18       47.08      1.60 o
  -1   9   1       31.79       32.49      0.98 o
   0   9   1      208.54      198.31      3.69 o
   1   9   1       69.87       71.52      1.88 o
   2   9   1       24.22       27.36      1.79 o
   3   9   1        6.43        7.94      1.56 o
  -3  10   1       26.85       30.09      4.21 o
  -2  10   1       29.62       27.94      1.79 o
  -1  10   1       19.84       20.46      1.08 o
   0  10   1      133.03      140.41      3.16 o
   1  10   1       34.19       32.78      1.51 o
   2  10   1        0.01       -0.08      0.50 o
  -2  11   1        0.04        0.24      0.69 o
  -1  11   1       42.44       44.03      1.91 o
   0  11   1       12.75       14.23      1.03 o
   1  11   1       13.95       15.42      1.13 o
   2  11   1        2.83        3.78      0.75 o
  -2  12   1       24.65       22.11      1.86 o
  -1  12   1       18.40       18.55      1.67 o
   0  12   1        0.61        0.45      0.61 o
   1  12   1        9.41       11.08      1.02 o
   0 -13   2        0.02       -0.30      0.51 o
   1 -13   2        1.01        2.58      1.12 o
  -1 -12   2        4.74        3.99      0.80 o
   0 -12   2        0.15       -0.02      0.53 o
   1 -12   2       31.69       32.11      2.07 o
   2 -12   2       16.14       15.74      1.91 o
  -2 -11   2        0.01       -0.10      0.54 o
  -1 -11   2        7.88        6.80      1.38 o
   0 -11   2        8.93       12.88      1.00 o
   1 -11   2        1.31        2.18      0.55 o
   2 -11   2        8.93        7.64      1.87 o
  -3 -10   2        0.00       -0.57      0.79 o
  -2 -10   2       27.77       30.56      1.71 o
  -1 -10   2      363.31      336.48      5.75 o
   0 -10   2       50.74       41.17      1.47 o
   1 -10   2       14.30       13.80      1.06 o
   2 -10   2        0.01        0.01      0.77 o
   3 -10   2       90.57       92.20      3.66 o
  -3  -9   2        9.15        9.46      1.53 o
  -2  -9   2       41.35       40.06      1.91 o
  -1  -9   2       11.26       10.11      0.88 o
   0  -9   2       27.90       28.02      1.41 o
   1  -9   2       61.71       59.91      2.65 o
   2  -9   2      430.94      447.05      6.54 o
   3  -9   2        3.33        4.99      1.16 o
  -3  -8   2        5.84        2.93      1.07 o
  -2  -8   2        0.98        0.83      0.46 o
  -1  -8   2        1.99        1.43      0.41 o
   0  -8   2      204.65      195.16      3.16 o
   1  -8   2      293.99      283.18      4.20 o
   2  -8   2        0.96        1.47      0.37 o
   3  -8   2        6.26        5.85      1.01 o
  -3  -7   2        2.26        1.13      0.77 o
  -2  -7   2        5.10        5.90      0.69 o
  -1  -7   2       20.39       12.03      0.90 o
   0  -7   2      211.15      200.70      2.73 o
   1  -7   2       26.41       29.41      0.92 o
   2  -7   2        0.00        0.03      0.27 o
   3  -7   2        2.18        2.00      0.74 o
   4  -7   2       16.29       18.05      2.08 o
  -4  -6   2       30.30       32.20      3.77 o
  -3  -6   2       55.13       53.20      5.25 o
  -2  -6   2      270.86      267.47      4.44 o
  -1  -6   2        0.73        0.77      0.36 o
   0  -6   2     1302.46     1350.48     13.78 o
   1  -6   2       43.74       46.70      1.08 o
   2  -6   2       23.58       21.93      0.69 o
   3  -6   2      103.37      103.73      3.18 o
   4  -6   2        6.94        7.90      1.48 o
  -4  -5   2      127.31      132.45      7.16 o
  -3  -5   2       81.43       82.69      2.45 o
  -2  -5   2       28.55       31.08      1.13 o
  -1  -5   2      436.05      482.49      6.52 o
   0  -5   2      327.69      379.61      4.29 o
   1  -5   2      519.39      499.97      6.51 o
   2  -5   2      405.62      403.71      5.57 o
   3  -5   2       22.68       24.50      1.27 o
   4  -5   2        6.81        5.90      1.30 o
  -4  -4   2        4.07        3.03      0.95 o
  -3  -4   2       29.13       29.39      2.20 o
  -2  -4   2       20.92       24.77      0.84 o
  -1  -4   2      127.08      128.26      1.75 o
   0  -4   2     1289.01     1289.93     10.65 o
   1  -4   2      101.16       99.88      1.35 o
   2  -4   2      402.85      421.88      4.37 o
   3  -4   2       19.43       18.69      0.94 o
   4  -4   2        1.56        1.48      0.95 o
  -4  -3   2        1.37        0.43      0.87 o
  -3  -3   2        7.22        7.31      0.65 o
  -2  -3   2      187.55      183.90      2.66 o
  -1  -3   2     1268.95     1265.79     11.04 o
   0  -3   2        9.28       10.84      0.33 o
   1  -3   2      197.05      192.15      2.01 o
   2  -3   2        3.85        3.21      0.30 o
   3  -3   2       58.24       55.48      2.79 o
   4  -3   2       33.97       38.35      2.52 o
  -4  -2   2        8.74        8.59      1.39 o
  -3  -2   2      171.46      167.68      2.93 o
  -2  -2   2      169.26      174.12      2.09 o
  -1  -2   2      634.51      630.82      6.62 o
   0  -2   2      277.84      272.17      2.97 o
   1  -2   2     1161.64     1193.45     11.13 o
   2  -2   2       44.96       38.85      0.79 o
   3  -2   2        3.64        3.09      0.38 o
   4  -2   2        1.07        0.43      0.95 o
  -4  -1   2        7.33        9.63      1.39 o
  -3  -1   2       13.93       14.03      0.67 o
  -2  -1   2       30.19       35.82      0.63 o
  -1  -1   2        3.09        4.11      0.22 o
   0  -1   2      270.78      285.40      2.38 o
   1  -1   2     9317.19     8163.80     82.92 o
   2  -1   2       25.68       25.42      0.61 o
   3  -1   2      278.09      277.20      4.35 o
   4  -1   2        2.15        1.21      0.95 o
  -4   0   2       56.28       58.57      2.52 o
  -3   0   2       58.34       53.46      1.60 o
  -2   0   2      694.33      716.39      8.13 o
  -1   0   2     4639.33     4494.50     45.21 o
   0   0   2     2006.37     1964.17     28.82 o
   1   0   2       22.29       27.90      0.48 o
   2   0   2      403.69      421.12      4.70 o
   3   0   2      176.92      175.62      3.14 o
   4   0   2       17.27       18.31      2.17 o
  -3   1   2       34.89       36.66      0.85 o
  -2   1   2     2031.59     2050.78     28.32 o
  -1   1   2      890.76      908.02      9.87 o
   0   1   2     1274.48     1270.37     16.10 o
   1   1   2        0.01       -0.10      0.10 o
   2   1   2      198.82      209.56      2.36 o
   3   1   2       72.88       73.86      1.54 o
   4   1   2        1.28        1.91      1.13 o
  -3   2   2       66.79       72.32      1.54 o
  -2   2   2       28.90       23.15      1.16 o
  -1   2   2      648.42      701.55      6.56 o
   0   2   2       97.38       93.56      1.18 o
   1   2   2      405.32      401.86      3.47 o
   2   2   2      303.55      313.35      5.00 o
   3   2   2       19.99       22.32      1.07 o
   4   2   2       19.13       16.57      2.17 o
  -3   3   2        9.62        8.73      0.62 o
  -2   3   2      224.18      226.29      2.45 o
  -1   3   2      744.86      774.78      7.94 o
   0   3   2     1118.01     1119.48      9.25 o
   1   3   2       68.10       69.68      0.97 o
   2   3   2      220.48      220.77      3.04 o
   3   3   2        6.53        6.77      0.83 o
   4   3   2       35.08       31.76      3.21 o
  -4   4   2       11.42       12.67      2.00 o
  -3   4   2        6.46        6.77      0.37 o
  -2   4   2       20.69       17.69      0.48 o
  -1   4   2      858.90      872.09     10.49 o
   0   4   2       10.37        8.05      0.38 o
   1   4   2      174.05      173.60      1.96 o
   2   4   2        0.13        0.30      0.21 o
   3   4   2        2.86        2.95      0.58 o
   4   4   2       33.81       33.15      3.38 o
  -4   5   2       32.10       37.22      3.30 o
  -3   5   2       52.13       54.35      1.27 o
  -2   5   2       17.47       17.30      0.62 o
  -1   5   2      607.27      587.72      7.44 o
   0   5   2       88.78       86.53      1.38 o
   1   5   2       78.24       88.77      1.72 o
   2   5   2      374.91      379.85      4.19 o
   3   5   2       71.45       68.79      2.02 o
   4   5   2        0.02        0.35      1.21 o
  -4   6   2       15.18       12.75      2.17 o
  -3   6   2        1.04        0.72      0.41 o
  -2   6   2      207.77      214.89      3.73 o
  -1   6   2      118.65      122.96      1.72 o
   0   6   2      239.24      240.16      3.06 o
   1   6   2      624.98      627.94      7.78 o
   2   6   2       64.23       60.78      1.12 o
   3   6   2        0.27        0.00      0.57 o
  -4   7   2        2.67        1.56      1.39 o
  -3   7   2        6.44        6.78      0.70 o
  -2   7   2       32.67       34.59      1.08 o
  -1   7   2       78.51       73.62      1.30 o
   0   7   2      130.59      127.61      2.00 o
   1   7   2       99.56       96.13      2.22 o
   2   7   2       99.19      101.02      2.27 o
   3   7   2        0.37        0.01      0.68 o
  -3   8   2       27.25       27.34      1.77 o
  -2   8   2       10.18        9.79      0.81 o
  -1   8   2       16.13       17.49      0.70 o
   0   8   2       68.73       69.52      1.42 o
   1   8   2       96.78       96.56      2.27 o
   2   8   2        0.10       -0.13      0.25 o
   3   8   2       29.01       33.81      2.76 o
  -3   9   2       10.95        9.88      1.31 o
  -2   9   2       31.10       30.97      1.39 o
  -1   9   2      372.60      378.07      4.66 o
   0   9   2       18.77       18.27      1.88 o
   1   9   2        0.16       -0.56      0.38 o
   2   9   2        7.93        8.53      0.78 o
  -3  10   2        2.24        4.10      1.12 o
  -2  10   2        5.75        7.05      1.05 o
  -1  10   2      182.91      176.91      6.32 o
   0  10   2       97.37      101.57      3.50 o
   1  10   2        3.10        1.23      0.54 o
   2  10   2       29.65       33.80      1.67 o
  -2  11   2       12.91       14.63      1.49 o
  -1  11   2        6.47        7.48      1.18 o
   0  11   2        1.02        2.04      0.68 o
   1  11   2       20.39       20.38      1.29 o
   2  11   2        0.21        1.13      0.87 o
  -1  12   2       25.14       24.17      3.57 o
   0  12   2        5.80        4.87      1.25 o
   1  12   2        3.34        3.70      0.75 o
  -1 -13   3        0.16        1.09      0.70 o
   0 -13   3        1.27        1.68      0.66 o
   1 -13   3        7.14        8.32      1.53 o
  -1 -12   3        0.41        0.81      0.59 o
   0 -12   3        5.44        3.39      0.73 o
   1 -12   3       94.05       93.66      2.55 o
   2 -12   3        3.05        3.86      1.22 o
  -2 -11   3        9.59       10.46      1.08 o
  -1 -11   3       16.75       19.05      1.31 o
   0 -11   3       83.67       86.58      2.39 o
   1 -11   3        2.91        2.11      0.57 o
   2 -11   3        8.68        6.83      1.28 o
  -3 -10   3        0.03        0.26      1.04 o
  -2 -10   3      139.16      134.87      3.81 o
  -1 -10   3        8.11        5.22      0.78 o
   0 -10   3      107.67      106.05      2.55 o
   1 -10   3       30.08       29.17      1.32 o
   2 -10   3       41.22       39.72      2.73 o
   3 -10   3       10.54        6.91      2.21 o
  -3  -9   3       24.41       25.53      3.56 o
  -2  -9   3       15.15       15.08      1.16 o
  -1  -9   3       36.19       32.90      1.54 o
   0  -9   3        2.58        4.07      0.57 o
   1  -9   3       13.93       15.08      0.95 o
   2  -9   3      307.52      308.21      5.67 o
   3  -9   3       28.71       27.61      2.14 o
  -3  -8   3        2.56        3.34      0.98 o
  -2  -8   3       91.89       91.46      3.24 o
  -1  -8   3        1.98        2.06      0.66 o
   0  -8   3      173.97      178.54      3.27 o
   1  -8   3      212.20      207.96      5.00 o
   2  -8   3      203.99      197.27      3.10 o
   3  -8   3        0.00       -0.58      0.50 o
  -3  -7   3       35.17       30.27      3.73 o
  -2  -7   3       54.72       56.96      1.75 o
  -1  -7   3      730.09      709.15      9.76 o
   0  -7   3      323.53      326.94      4.98 o
   1  -7   3      108.23       99.72      2.06 o
   2  -7   3       38.96       40.30      1.13 o
   3  -7   3       16.34       16.62      1.49 o
   4  -7   3       15.08       20.74      2.34 o
  -4  -6   3       25.13       25.88      3.60 o
  -3  -6   3        0.64        0.39      0.67 o
  -2  -6   3       21.09       19.37      1.11 o
  -1  -6   3       89.09       84.68      2.40 o
   0  -6   3        0.37        0.06      0.23 o
   1  -6   3      281.87      294.39      4.42 o
   2  -6   3      325.00      332.36      5.44 o
   3  -6   3       40.11       39.39      1.89 o
   4  -6   3        2.71        1.39      1.13 o
  -4  -5   3       49.49       52.81      2.66 o
  -3  -5   3        4.51        5.23      0.98 o
  -2  -5   3        6.05        4.43      0.60 o
  -1  -5   3      333.61      340.91      4.99 o
   0  -5   3      106.33      100.97      1.67 o
   1  -5   3      706.09      673.95      7.25 o
   2  -5   3        2.85        2.29      0.33 o
   3  -5   3        4.09        4.03      0.73 o
   4  -5   3       10.99       13.02      1.82 o
  -4  -4   3        0.15       -0.37      0.65 o
  -3  -4   3       69.28       64.46      2.48 o
  -2  -4   3       70.91       75.21      1.92 o
  -1  -4   3      437.74      445.34      5.06 o
   0  -4   3     1049.76     1006.21      9.47 o
   1  -4   3       29.40       31.40      0.78 o
   2  -4   3      112.37      118.17      1.62 o
   3  -4   3        0.06        0.18      0.38 o
   4  -4   3       31.96       28.88      1.69 o
  -4  -3   3       10.01        9.04      1.19 o
  -3  -3   3        0.01        0.13      0.46 o
  -2  -3   3      730.89      715.73      9.53 o
  -1  -3   3      272.72      274.03      2.96 o
   0  -3   3      272.98      264.50      2.49 o
   1  -3   3      596.47      620.47      7.23 o
   2  -3   3       54.08       59.87      1.09 o
   3  -3   3      342.05      323.31      5.57 o
   4  -3   3       39.16       45.55      3.04 o
  -4  -2   3       18.16       19.18      1.82 o
  -3  -2   3      171.45      172.55      4.41 o
  -2  -2   3      154.06      161.26      3.58 o
  -1  -2   3      366.88      343.11      3.51 o
   0  -2   3       88.06       92.15      1.01 o
   1  -2   3        1.37        1.09      0.22 o
   2  -2   3       53.69       45.59      1.69 o
   3  -2   3       69.44       67.09      1.52 o
   4  -2   3        4.58        4.16      1.30 o
  -4  -1   3        9.69       10.33      1.21 o
  -3  -1   3        1.28        1.30      0.33 o
  -2  -1   3      187.50      192.37      2.26 o
  -1  -1   3     1473.72     1466.27     14.78 o
   0  -1   3     2387.60     2297.72     19.14 o
   1  -1   3      202.71      194.80      2.15 o
   2  -1   3     1294.20     1333.10     12.48 o
   3  -1   3       18.20       20.50      1.11 o
   4  -1   3        2.44        2.43      1.30 o
  -3   0   3       89.78       89.95      2.25 o
  -2   0   3      534.37      548.55      6.33 o
  -1   0   3      792.80      745.86      8.29 o
   0   0   3      713.48      700.27      9.12 o
   1   0   3       64.38       73.18      1.12 o
   2   0   3      824.68      875.69      8.29 o
   3   0   3       35.27       31.19      0.98 o
   4   0   3       18.47       21.78      2.52 o
  -3   1   3       18.20       17.71      3.64 o
  -2   1   3      565.52      594.00      8.76 o
  -1   1   3      721.43      729.19      7.36 o
   0   1   3     1159.30     1149.13     14.71 o
   1   1   3      210.59      217.66      2.32 o
   2   1   3      508.96      537.96      5.36 o
   3   1   3       42.15       40.89      1.18 o
   4   1   3        4.65        3.30      1.30 o
  -4   2   3        0.59       -0.09      0.78 o
  -3   2   3      253.51      258.28      4.62 o
  -2   2   3     1408.94     1441.72     17.34 o
  -1   2   3      446.62      477.58      4.99 o
   0   2   3       10.36       12.87      0.57 o
   1   2   3     2693.42     2733.16     24.41 o
   2   2   3        2.73        4.87      0.62 o
   3   2   3       31.39       29.96      1.18 o
   4   2   3       19.51       24.56      2.86 o
  -4   3   3       15.27       17.01      2.17 o
  -3   3   3       84.52       85.99      1.81 o
  -2   3   3      159.27      172.49      2.68 o
  -1   3   3       77.90       71.19      1.02 o
   0   3   3       85.75       74.54      1.20 o
   1   3   3      159.84      156.02      2.86 o
   2   3   3       89.51       90.74      1.60 o
   3   3   3       52.65       51.07      2.39 o
   4   3   3        9.60       10.41      2.00 o
  -4   4   3        9.05        8.16      1.65 o
  -3   4   3       17.50       16.86      1.89 o
  -2   4   3      645.37      653.17      7.97 o
  -1   4   3      155.64      155.52      2.25 o
   0   4   3      337.95      354.35      4.46 o
   1   4   3      134.50      138.84      1.97 o
   2   4   3       36.29       30.27      0.92 o
   3   4   3       87.60       91.30      2.29 o
   4   4   3        2.58        1.56      1.39 o
  -4   5   3        8.20        7.90      1.82 o
  -3   5   3       31.79       34.38      1.09 o
  -2   5   3       32.15       29.83      0.92 o
  -1   5   3      100.65       88.44      1.45 o
   0   5   3        9.70        9.48      0.57 o
   1   5   3       91.46       93.44      2.90 o
   2   5   3        1.31        1.10      0.26 o
   3   5   3        6.12        6.21      0.79 o
  -4   6   3        2.02        0.61      1.13 o
  -3   6   3       29.56       33.23      1.50 o
  -2   6   3       62.74       64.69      1.44 o
  -1   6   3       20.93       16.57      0.94 o
   0   6   3      231.17      238.98      3.59 o
   1   6   3      102.26      100.33      1.87 o
   2   6   3      114.62      110.99      1.78 o
   3   6   3       19.64       21.86      1.68 o
  -3   7   3       82.36       78.89      2.00 o
  -2   7   3       15.66       13.84      0.90 o
  -1   7   3      196.11      197.63      3.04 o
   0   7   3       19.78       18.11      0.84 o
   1   7   3      903.56      888.40     12.20 o
   2   7   3       85.59       86.21      1.59 o
   3   7   3       25.51       24.44      1.87 o
  -3   8   3       28.91       29.91      1.66 o
  -2   8   3       24.76       25.93      1.23 o
  -1   8   3        0.09        0.09      0.30 o
   0   8   3       70.42       70.55      1.47 o
   1   8   3      189.99      189.66      3.80 o
   2   8   3       25.46       28.41      1.60 o
   3   8   3        0.99        1.46      1.26 o
  -3   9   3        3.57        4.23      1.00 o
  -2   9   3       47.46       47.79      2.05 o
  -1   9   3       15.35       16.56      1.07 o
   0   9   3        7.78        7.89      1.03 o
   1   9   3       49.97       51.86      1.92 o
   2   9   3        5.61        6.58      0.71 o
  -2  10   3       34.84       34.68      2.00 o
  -1  10   3       19.78       25.79      1.81 o
   0  10   3       12.38       11.39      1.10 o
   1  10   3        9.13       11.20      1.14 o
   2  10   3        8.65        8.17      1.31 o
  -2  11   3       15.02       13.63      1.46 o
  -1  11   3        1.53        1.24      0.77 o
   0  11   3       21.13       19.97      1.45 o
   1  11   3       13.06       12.18      1.27 o
  -1  12   3       15.69       17.31      1.70 o
   0  12   3       11.10       14.16      1.33 o
  -1 -13   4        3.01        3.16      0.91 o
   0 -13   4        0.24       -0.12      0.60 o
   1 -13   4        0.13        0.31      0.91 o
  -1 -12   4        0.06       -0.03      0.52 o
   0 -12   4        5.92        4.58      0.77 o
   1 -12   4       14.20       21.52      1.39 o
   2 -12   4        0.62        0.20      1.61 o
  -2 -11   4        1.72        0.83      0.61 o
  -1 -11   4       62.17       67.32      2.20 o
   0 -11   4      141.34      135.26      3.54 o
   1 -11   4       27.89       25.99      1.41 o
   2 -11   4       41.53       42.98      2.71 o
  -3 -10   4        0.97        1.13      1.48 o
  -2 -10   4       49.02       47.68      1.93 o
  -1 -10   4        6.16        5.51      0.76 o
   0 -10   4        6.67        8.06      0.83 o
   1 -10   4       33.10       32.55      1.64 o
   2 -10   4       32.59       35.17      2.14 o
   3 -10   4       19.81       24.33      4.69 o
  -3  -9   4       38.70       35.61      2.64 o
  -2  -9   4       44.75       45.80      2.10 o
  -1  -9   4       27.18       28.03      1.42 o
   0  -9   4       61.65       59.28      1.76 o
   1  -9   4      542.31      525.43      7.69 o
   2  -9   4        0.35        0.48      0.46 o
   3  -9   4        1.27        0.67      0.81 o
  -3  -8   4       64.37       61.46      2.94 o
  -2  -8   4        0.56        1.21      0.50 o
  -1  -8   4       38.74       35.64      2.07 o
   0  -8   4      281.17      264.46      4.46 o
   1  -8   4        0.54        1.04      0.43 o
   2  -8   4        8.20        7.48      0.66 o
   3  -8   4        0.34       -0.54      0.45 o
  -3  -7   4       73.35       71.75      3.10 o
  -2  -7   4      223.52      217.66      4.50 o
  -1  -7   4      139.77      139.15      2.79 o
   0  -7   4       61.15       59.86      1.58 o
   1  -7   4      946.47      942.09     12.40 o
   2  -7   4        7.92        8.44      0.63 o
   3  -7   4        3.09        1.96      0.83 o
  -4  -6   4        8.78        8.31      1.41 o
  -3  -6   4       49.29       48.31      3.38 o
  -2  -6   4      347.41      346.40      9.69 o
  -1  -6   4      123.07      118.43      1.91 o
   0  -6   4       10.63       15.74      1.70 o
   1  -6   4      115.26      123.38      2.45 o
   2  -6   4      296.87      289.62      4.03 o
   3  -6   4        6.28        9.51      1.17 o
   4  -6   4        6.59        8.94      1.82 o
  -4  -5   4        0.05       -0.16      0.70 o
  -3  -5   4       23.87       26.49      1.90 o
  -2  -5   4       27.76       24.22      1.20 o
  -1  -5   4       36.72       37.78      0.83 o
   0  -5   4        6.24        3.59      0.36 o
   1  -5   4      663.04      663.33      8.83 o
   2  -5   4       29.40       30.11      0.93 o
   3  -5   4       50.62       55.67      1.83 o
   4  -5   4        4.81        5.31      1.01 o
  -4  -4   4       26.28       26.18      1.96 o
  -3  -4   4        2.06        1.52      0.61 o
  -2  -4   4       54.08       58.97      1.56 o
  -1  -4   4      496.16      473.21      6.89 o
   0  -4   4      811.82      811.39      9.27 o
   1  -4   4      868.99      901.55     11.80 o
   2  -4   4        2.04        1.39      0.28 o
   3  -4   4       10.67       12.11      1.10 o
   4  -4   4       50.12       48.16      3.21 o
  -4  -3   4        5.15        5.81      1.00 o
  -3  -3   4       20.28       18.34      1.37 o
  -2  -3   4      364.92      374.85      5.37 o
  -1  -3   4        0.03       -0.02      0.20 o
   0  -3   4     2113.12     2128.62     17.91 o
   1  -3   4        0.36        0.36      0.24 o
   2  -3   4      206.08      202.26      2.64 o
   3  -3   4      125.29      124.66      2.77 o
   4  -3   4       39.24       31.84      2.69 o
  -4  -2   4       10.82       10.77      1.14 o
  -3  -2   4       61.42       60.27      1.82 o
  -2  -2   4       72.99       74.55      1.48 o
  -1  -2   4       31.52       44.38      0.89 o
   0  -2   4      339.92      363.17      3.43 o
   1  -2   4      237.25      222.21      3.00 o
   2  -2   4      808.23      810.38      8.54 o
   3  -2   4        8.88        9.23      0.90 o
   4  -2   4      196.31      205.12      7.72 o
  -4  -1   4        3.48        2.77      0.64 o
  -3  -1   4      134.77      140.36      3.26 o
  -2  -1   4      332.87      341.84      3.77 o
  -1  -1   4      338.89      367.85      4.01 o
   0  -1   4      228.60      230.29      2.90 o
   1  -1   4       38.49       44.75      0.83 o
   2  -1   4      138.20      131.26      1.92 o
   3  -1   4       19.05       15.19      1.64 o
   4  -1   4       28.11       24.21      2.69 o
  -4   0   4       15.23       13.62      1.82 o
  -3   0   4        0.60        0.62      0.22 o
  -2   0   4      987.10     1018.83     11.37 o
  -1   0   4      476.39      445.41      4.38 o
   0   0   4      719.41      718.46      9.50 o
   1   0   4      982.04      993.76      9.96 o
   2   0   4      153.98      157.69      2.26 o
   3   0   4        0.26       -0.12      0.43 o
   4   0   4        9.50        7.12      1.65 o
  -4   1   4        0.07       -0.09      0.87 o
  -3   1   4      504.05      491.65      9.77 o
  -2   1   4      166.67      173.92      2.28 o
  -1   1   4      354.40      343.65      3.70 o
   0   1   4       44.47       42.76      1.88 o
   1   1   4      215.75      252.84      3.16 o
   2   1   4       83.80       77.07      1.30 o
   3   1   4        1.74        2.00      0.50 o
   4   1   4       20.89       18.31      2.52 o
  -4   2   4       65.70       66.20      3.64 o
  -3   2   4        1.45        1.56      0.47 o
  -2   2   4      185.52      191.45      2.44 o
  -1   2   4       21.86       17.08      0.44 o
   0   2   4     1587.88     1692.61     25.01 o
   1   2   4      334.94      328.12      3.58 o
   2   2   4       71.46       73.37      1.72 o
   3   2   4       98.64       97.01      2.24 o
   4   2   4        0.52        0.00      1.13 o
  -4   3   4        3.00        0.78      1.04 o
  -3   3   4      134.73      127.70      5.31 o
  -2   3   4       49.85       54.88      0.98 o
  -1   3   4       12.37       21.04      0.63 o
   0   3   4     1112.45     1210.96     14.38 o
   1   3   4      329.65      356.05      4.09 o
   2   3   4       77.17       74.37      1.43 o
   3   3   4       28.03       28.37      1.40 o
   4   3   4        3.01        1.13      1.30 o
  -4   4   4       29.96       31.32      3.12 o
  -3   4   4        9.70        9.26      0.88 o
  -2   4   4      158.76      160.15      2.86 o
  -1   4   4      176.73      206.59      3.42 o
   0   4   4      829.09      823.67      9.55 o
   1   4   4       61.89       52.87      1.14 o
   2   4   4       45.25       47.54      1.19 o
   3   4   4       25.94       28.50      1.45 o
  -4   5   4       16.55       15.36      2.26 o
  -3   5   4       19.29       19.15      1.38 o
  -2   5   4       59.09       64.61      1.19 o
  -1   5   4      173.68      185.22      2.85 o
   0   5   4        0.54       -0.05      0.33 o
   1   5   4      191.18      185.11      2.80 o
   2   5   4       16.48       16.96      1.00 o
   3   5   4       11.23       12.08      1.03 o
  -4   6   4        0.68        1.04      1.13 o
  -3   6   4       98.21      102.32      2.54 o
  -2   6   4        0.06       -0.33      0.39 o
  -1   6   4       51.45       50.41      1.17 o
   0   6   4      220.11      222.56      3.32 o
   1   6   4      123.81      116.94      2.07 o
   2   6   4        7.01        7.50      0.59 o
   3   6   4       31.32       32.77      2.05 o
  -3   7   4        1.22        1.50      0.61 o
  -2   7   4        3.87        3.45      0.66 o
  -1   7   4      101.09       99.36      3.15 o
   0   7   4      214.71      216.83      3.37 o
   1   7   4        0.46        0.49      0.33 o
   2   7   4        0.92        0.30      0.33 o
   3   7   4       24.00       22.73      1.90 o
  -3   8   4        5.98        8.36      1.22 o
  -2   8   4        1.91        1.82      0.52 o
  -1   8   4       26.20       25.56      0.99 o
   0   8   4      746.90      725.18     11.79 o
   1   8   4       61.77       63.26      2.73 o
   2   8   4        2.97        2.00      0.48 o
  -3   9   4        4.05        3.34      1.00 o
  -2   9   4       19.84       19.45      1.51 o
  -1   9   4        7.01        5.56      0.80 o
   0   9   4       47.75       47.77      1.84 o
   1   9   4      111.23      108.57      2.86 o
   2   9   4       38.96       37.40      2.34 o
  -2  10   4        0.26       -0.14      0.63 o
  -1  10   4        2.90        3.67      0.91 o
   0  10   4        0.42        0.13      0.56 o
   1  10   4        5.08        6.26      0.95 o
   2  10   4        5.85        6.63      1.26 o
  -2  11   4        0.24        0.03      0.75 o
  -1  11   4        0.06        0.74      0.73 o
   0  11   4       34.51       37.79      2.04 o
   1  11   4        0.40        0.55      0.63 o
   0 -13   5        5.47        5.59      0.92 o
   1 -13   5       11.92       14.88      1.96 o
  -1 -12   5        4.44        4.62      0.79 o
   0 -12   5       30.35       34.63      1.73 o
   1 -12   5       24.27       28.98      2.18 o
   2 -12   5        0.28        0.04      0.89 o
  -2 -11   5        9.47       14.39      1.28 o
  -1 -11   5       78.16       76.48      2.37 o
   0 -11   5       15.90       14.06      1.13 o
   1 -11   5       91.07       89.88      3.34 o
   2 -11   5        0.42        0.38      0.72 o
  -2 -10   5       14.69       16.22      1.49 o
  -1 -10   5        5.65        5.46      0.79 o
   0 -10   5        0.02        0.05      0.40 o
   1 -10   5       89.38       91.26      2.35 o
   2 -10   5        0.04       -0.56      0.47 o
   3 -10   5       29.31       33.20      2.57 o
  -3  -9   5        1.33        0.49      0.90 o
  -2  -9   5       29.17       30.44      1.63 o
  -1  -9   5       20.67       21.68      1.60 o
   0  -9   5       11.30       12.61      0.93 o
   1  -9   5      128.52      128.62      3.06 o
   2  -9   5        0.27        0.47      0.47 o
   3  -9   5       23.29       26.08      1.62 o
  -3  -8   5       44.11       54.14      2.82 o
  -2  -8   5       97.66       94.23      3.03 o
  -1  -8   5       36.07       33.93      1.41 o
   0  -8   5     1227.39     1181.99     15.55 o
   1  -8   5      106.57      101.83      3.25 o
   2  -8   5       10.30       11.48      0.88 o
   3  -8   5       13.02       13.13      1.15 o
  -3  -7   5       21.50       16.80      1.72 o
  -2  -7   5        8.21        9.02      0.85 o
  -1  -7   5       20.34       18.17      0.74 o
   0  -7   5      538.74      528.65      7.56 o
   1  -7   5        2.50        2.23      0.44 o
   2  -7   5       54.47       53.50      1.41 o
   3  -7   5      106.78      109.66      5.86 o
  -4  -6   5       10.48       12.39      1.63 o
  -3  -6   5      183.48      186.75      5.28 o
  -2  -6   5       30.62       30.14      1.43 o
  -1  -6   5      467.92      443.61      5.42 o
   0  -6   5       68.09       65.63      1.94 o
   1  -6   5      196.56      190.89      3.29 o
   2  -6   5       32.54       28.94      1.24 o
   3  -6   5        0.59        0.64      0.67 o
  -4  -5   5        0.00        0.27      0.82 o
  -3  -5   5        5.44        6.09      1.01 o
  -2  -5   5      165.85      169.60      4.80 o
  -1  -5   5        7.19        9.20      0.67 o
   0  -5   5      309.63      304.51      4.58 o
   1  -5   5      130.06      120.24      2.34 o
   2  -5   5       85.39       82.26      1.55 o
   3  -5   5       34.67       33.60      1.48 o
   4  -5   5       16.24       14.38      1.87 o
  -4  -4   5        6.07        7.52      1.12 o
  -3  -4   5        7.43        7.72      1.61 o
  -2  -4   5       66.69       72.44      2.87 o
  -1  -4   5      639.34      597.90      9.35 o
   0  -4   5        7.15        7.72      0.47 o
   1  -4   5      395.65      386.89      5.69 o
   2  -4   5       59.46       61.62      1.36 o
   3  -4   5       13.82       12.92      1.34 o
   4  -4   5       10.42        8.07      1.74 o
  -4  -3   5        8.63        7.31      1.06 o
  -3  -3   5      106.88      104.73      3.20 o
  -2  -3   5       78.91       81.61      2.54 o
  -1  -3   5      275.09      285.41      3.03 o
   0  -3   5     1369.45     1377.72     13.68 o
   1  -3   5      340.06      379.17      5.40 o
   2  -3   5      122.53      119.71      2.01 o
   3  -3   5       14.62       16.92      2.08 o
   4  -3   5       44.42       42.08      3.21 o
  -4  -2   5       19.62       18.25      1.39 o
  -3  -2   5        0.55        0.04      0.43 o
  -2  -2   5      104.96       89.88      1.86 o
  -1  -2   5     1085.46     1123.70     11.12 o
   0  -2   5      181.94      173.97      1.94 o
   1  -2   5      624.06      612.21      7.77 o
   2  -2   5       30.26       30.76      1.04 o
   3  -2   5      606.71      607.15     10.13 o
   4  -2   5        0.81        1.30      1.21 o
  -4  -1   5        4.83        7.29      1.56 o
  -3  -1   5       75.33       76.33      1.99 o
  -2  -1   5       43.81       48.56      0.98 o
  -1  -1   5       85.48       89.62      1.90 o
   0  -1   5     1589.03     1595.18     19.33 o
   1  -1   5       21.38       21.42      0.96 o
   2  -1   5       29.36       27.64      0.68 o
   3  -1   5      184.79      183.14      4.04 o
   4  -1   5       12.67        9.89      1.91 o
  -4   0   5        3.29        4.60      1.30 o
  -3   0   5       91.74       91.41      1.93 o
  -2   0   5       31.09       28.62      0.76 o
  -1   0   5       25.30       23.50      0.60 o
   0   0   5      377.14      369.69      7.52 o
   1   0   5      542.46      558.74      7.42 o
   2   0   5        1.87        2.73      0.47 o
   3   0   5       26.26       25.22      1.95 o
   4   0   5        6.75        6.33      1.74 o
  -4   1   5       37.63       35.23      3.12 o
  -3   1   5        1.18        1.26      0.51 o
  -2   1   5       10.20        9.39      0.43 o
  -1   1   5      599.96      590.03      7.69 o
   0   1   5        3.42        4.70      0.52 o
   1   1   5       15.28       14.47      0.70 o
   2   1   5      182.07      177.67      2.23 o
   3   1   5       17.25       18.13      1.55 o
   4   1   5       12.60       10.67      2.08 o
  -4   2   5      175.86      162.43      6.42 o
  -3   2   5      631.07      617.68     12.06 o
  -2   2   5      141.84      141.20      1.95 o
  -1   2   5        9.84       10.82      0.43 o
   0   2   5      644.96      696.94     13.93 o
   1   2   5      288.10      337.30      3.79 o
   2   2   5       79.69       79.31      1.29 o
   3   2   5       55.91       60.27      1.77 o
   4   2   5        1.30       -1.30      1.04 o
  -4   3   5        4.52        4.08      1.48 o
  -3   3   5       11.96       12.99      1.35 o
  -2   3   5       17.04       15.52      0.90 o
  -1   3   5     1029.90     1076.42     15.47 o
   0   3   5        0.03        0.61      0.33 o
   1   3   5      534.63      544.45      6.45 o
   2   3   5      111.78      109.86      1.92 o
   3   3   5        0.59       -0.49      0.47 o
  -4   4   5        0.14        0.52      1.04 o
  -3   4   5        3.73        3.09      0.70 o
  -2   4   5        0.39        0.27      0.21 o
  -1   4   5      119.10      112.21      1.33 o
   0   4   5      175.11      160.99      2.53 o
   1   4   5       16.17       15.97      0.93 o
   2   4   5       17.58       16.23      0.77 o
   3   4   5        4.05        2.71      0.67 o
  -4   5   5        0.32        1.21      1.13 o
  -3   5   5        3.75        3.45      0.52 o
  -2   5   5      100.74      101.02      2.22 o
  -1   5   5      129.57      128.97      2.59 o
   0   5   5       38.86       33.47      1.01 o
   1   5   5       37.72       39.74      1.40 o
   2   5   5        5.39        5.55      0.45 o
   3   5   5       20.16       20.75      3.15 o
  -3   6   5       22.20       22.87      1.27 o
  -2   6   5       22.65       21.03      1.46 o
  -1   6   5       12.05       11.64      0.86 o
   0   6   5        2.42        2.18      0.44 o
   1   6   5       12.91       14.78      1.06 o
   2   6   5      187.57      192.98      3.04 o
   3   6   5        2.67        2.64      0.92 o
  -3   7   5       18.45       16.09      1.21 o
  -2   7   5       45.82       42.55      1.83 o
  -1   7   5       76.57       72.63      2.47 o
   0   7   5      435.18      437.90      7.82 o
   1   7   5       16.10       17.41      1.18 o
   2   7   5      110.61      110.81      4.33 o
   3   7   5       13.81       16.41      1.67 o
  -3   8   5        1.05        0.36      0.63 o
  -2   8   5        8.13       10.30      1.14 o
  -1   8   5      200.36      202.67      3.96 o
   0   8   5       38.87       39.16      2.32 o
   1   8   5       12.11        9.14      0.98 o
   2   8   5       27.38       33.81      1.83 o
  -2   9   5       41.02       39.69      2.11 o
  -1   9   5       56.72       52.74      2.23 o
   0   9   5        0.53        1.28      0.59 o
   1   9   5       38.55       38.37      1.94 o
   2   9   5       10.59       11.96      1.79 o
  -2  10   5       19.68       21.79      3.48 o
  -1  10   5        1.32        0.87      0.70 o
   0  10   5        1.71        1.28      0.66 o
   1  10   5       23.57       24.28      1.64 o
  -1  11   5       12.71       18.15      1.76 o
   0  11   5       36.55       35.50      2.02 o
   0 -13   6        1.50        0.58      0.73 o
  -1 -12   6        0.10        0.67      0.60 o
   0 -12   6       72.81       82.19      2.51 o
   1 -12   6       15.21       14.38      1.20 o
  -2 -11   6        2.00        1.38      0.66 o
  -1 -11   6       33.73       32.60      2.20 o
   0 -11   6       20.23       19.32      1.42 o
   1 -11   6       22.94       22.92      1.63 o
   2 -11   6        5.82        5.32      0.93 o
  -2 -10   6        6.77        6.40      1.32 o
  -1 -10   6       79.49       78.96      2.89 o
   0 -10   6       33.89       31.44      1.49 o
   1 -10   6        1.19        0.48      0.46 o
   2 -10   6       34.96       31.90      1.71 o
  -3  -9   6       10.16       10.93      1.63 o
  -2  -9   6       91.93       95.14      2.62 o
  -1  -9   6       27.46       25.94      1.01 o
   0  -9   6       55.16       52.93      1.72 o
   1  -9   6        3.67        4.78      0.66 o
   2  -9   6        4.92        5.14      0.70 o
   3  -9   6        5.19        7.94      1.05 o
  -3  -8   6        0.04        0.11      0.71 o
  -2  -8   6        4.28        4.27      0.74 o
  -1  -8   6      891.34      875.38     10.86 o
   0  -8   6       35.15       33.65      1.37 o
   1  -8   6      187.28      181.44      3.44 o
   2  -8   6      105.33      109.60      2.54 o
   3  -8   6       10.71       10.65      1.12 o
  -3  -7   6       19.75       18.52      2.17 o
  -2  -7   6       34.03       33.93      1.65 o
  -1  -7   6      346.44      343.86      4.51 o
   0  -7   6      388.64      374.30      5.76 o
   1  -7   6        5.52        5.22      0.60 o
   2  -7   6       41.96       41.28      1.46 o
   3  -7   6       97.57      106.56      3.71 o
  -3  -6   6        3.42        3.11      0.91 o
  -2  -6   6      208.71      207.41      4.41 o
  -1  -6   6      240.04      235.98      3.21 o
   0  -6   6       34.73       28.32      1.11 o
   1  -6   6       22.26       19.53      1.35 o
   2  -6   6       68.69       71.82      2.26 o
   3  -6   6       17.82       17.87      2.30 o
  -4  -5   6        0.29        1.41      1.52 o
  -3  -5   6       62.11       59.01      2.57 o
  -2  -5   6       56.26       60.19      1.87 o
  -1  -5   6        4.44        5.82      0.59 o
   0  -5   6      525.52      520.73      6.20 o
   1  -5   6        1.58        1.44      0.38 o
   2  -5   6      255.98      250.83      3.80 o
   3  -5   6       17.32       19.24      3.43 o
  -4  -4   6        6.36        8.31      1.19 o
  -3  -4   6       52.74       48.64      2.17 o
  -2  -4   6       16.18       14.01      0.60 o
  -1  -4   6      260.61      261.59      4.70 o
   0  -4   6      645.65      669.72      7.68 o
   1  -4   6      319.72      295.52      7.28 o
   2  -4   6       14.48       14.64      1.23 o
   3  -4   6       68.78       66.29      3.90 o
   4  -4   6        0.15        0.52      1.13 o
  -4  -3   6       17.71       16.24      1.48 o
  -3  -3   6       49.30       49.74      2.10 o
  -2  -3   6       42.38       43.63      0.84 o
  -1  -3   6      901.62      917.73     10.26 o
   0  -3   6       71.96      100.90      2.13 o
   1  -3   6       54.49       57.19      1.35 o
   2  -3   6      289.29      283.20      4.43 o
   3  -3   6       19.44       22.21      2.52 o
   4  -3   6       11.03        2.43      1.39 o
  -4  -2   6       21.98       21.69      2.60 o
  -3  -2   6       30.59       28.71      1.46 o
  -2  -2   6      376.31      377.30      5.36 o
  -1  -2   6      286.64      314.25      3.51 o
   0  -2   6      274.84      313.05      4.31 o
   1  -2   6       32.95       35.97      1.04 o
   2  -2   6       42.36       43.38      1.44 o
   3  -2   6      205.79      215.49      5.71 o
   4  -2   6       31.92       21.52      2.78 o
  -4  -1   6       13.84       12.84      2.00 o
  -3  -1   6       57.58       53.03      1.88 o
  -2  -1   6       43.04       39.24      1.04 o
  -1  -1   6      371.02      373.45      4.23 o
   0  -1   6      277.78      264.88      4.29 o
   1  -1   6      789.06      821.90     10.28 o
   2  -1   6      541.37      564.55      7.74 o
   3  -1   6        0.02        0.03      0.56 o
   4  -1   6        0.00       -0.35      1.21 o
  -4   0   6        3.08        3.38      1.21 o
  -3   0   6       10.47       11.18      1.61 o
  -2   0   6       90.31       89.33      1.43 o
  -1   0   6       48.82       50.19      1.33 o
   0   0   6      669.26      658.29      9.58 o
   1   0   6      122.35      121.96      1.90 o
   2   0   6        9.36       10.09      0.66 o
   3   0   6       19.90       16.78      1.29 o
   4   0   6       10.59        8.94      2.00 o
  -4   1   6       11.30        9.02      1.91 o
  -3   1   6        3.20        3.75      0.73 o
  -2   1   6       14.59       15.08      0.46 o
  -1   1   6      294.87      278.60      4.03 o
   0   1   6      119.02      132.36      3.56 o
   1   1   6      217.75      210.07      3.17 o
   2   1   6       11.70       12.48      0.53 o
   3   1   6       76.83       77.36      2.97 o
  -4   2   6      104.02       94.75      4.86 o
  -3   2   6      119.32      128.03      3.43 o
  -2   2   6       19.91       18.48      0.69 o
  -1   2   6       12.74       14.03      0.80 o
   0   2   6       51.82       61.80      2.24 o
   1   2   6       28.83       32.83      0.91 o
   2   2   6      109.32      103.84      1.87 o
   3   2   6       20.93       20.14      1.90 o
  -4   3   6      130.26      129.11      5.99 o
  -3   3   6       42.12       43.76      1.35 o
  -2   3   6        0.24        0.14      0.15 o
  -1   3   6      196.93      209.73      4.04 o
   0   3   6     1035.51     1110.70     14.39 o
   1   3   6      370.38      342.54      4.42 o
   2   3   6        3.40        3.31      0.48 o
   3   3   6        1.37        0.90      0.64 o
  -4   4   6        0.75        0.00      1.13 o
  -3   4   6       37.51       36.09      1.23 o
  -2   4   6       14.35       14.32      0.85 o
  -1   4   6      311.54      310.75      4.40 o
   0   4   6       90.11       89.70      1.78 o
   1   4   6       21.89       22.08      1.20 o
   2   4   6        0.41       -0.35      0.25 o
   3   4   6        4.15        4.78      0.91 o
  -3   5   6        8.31        8.79      0.76 o
  -2   5   6      146.61      149.15      2.85 o
  -1   5   6       14.06       13.77      0.48 o
   0   5   6       13.31       15.37      1.12 o
   1   5   6        2.71        2.59      0.53 o
   2   5   6       48.24       48.68      1.72 o
   3   5   6       17.76       21.92      1.72 o
  -3   6   6        9.39        9.87      0.98 o
  -2   6   6        4.45        2.68      0.68 o
  -1   6   6       10.38       11.72      1.23 o
   0   6   6       10.79       11.08      0.80 o
   1   6   6       82.32       80.25      2.50 o
   2   6   6       20.26       18.96      1.24 o
   3   6   6        0.01       -0.58      0.75 o
  -3   7   6        3.17        1.74      1.02 o
  -2   7   6       69.89       66.08      2.34 o
  -1   7   6      234.50      236.51      4.34 o
   0   7   6       31.73       29.56      1.57 o
   1   7   6      131.51      126.77      4.06 o
   2   7   6        9.66       12.90      0.97 o
  -3   8   6        0.08       -0.02      0.61 o
  -2   8   6        2.95        1.97      0.73 o
  -1   8   6      116.97      115.93      3.38 o
   0   8   6       12.07       12.52      1.12 o
   1   8   6       31.31       29.64      2.87 o
   2   8   6       24.40       27.61      3.08 o
  -2   9   6       42.22       46.33      2.60 o
  -1   9   6       87.32       81.47      4.29 o
   0   9   6        7.04        8.67      0.99 o
   1   9   6        5.29        6.34      1.13 o
  -2  10   6        2.34        3.47      1.01 o
  -1  10   6        4.84        5.18      1.08 o
   0  10   6       12.36       12.36      1.69 o
   1  10   6       18.71       21.09      2.11 o
  -1 -12   7        9.37       10.93      1.28 o
   0 -12   7       30.07       29.68      2.28 o
   1 -12   7       11.93       13.20      1.19 o
  -2 -11   7       13.07       11.57      1.58 o
  -1 -11   7       14.63       13.93      1.21 o
   0 -11   7       42.66       45.49      2.14 o
   1 -11   7       12.36       14.82      1.36 o
   2 -11   7        3.67        3.52      0.83 o
  -2 -10   7        6.17        6.75      1.47 o
  -1 -10   7       36.83       38.53      1.77 o
   0 -10   7       35.97       31.99      1.56 o
   1 -10   7        0.45       -0.03      0.45 o
   2 -10   7       34.03       34.98      2.62 o
  -3  -9   7        7.80       10.97      4.64 o
  -2  -9   7       13.45       16.29      1.55 o
  -1  -9   7       10.63       10.87      0.97 o
   0  -9   7        8.33        6.27      0.75 o
   1  -9   7      206.27      202.69      5.37 o
   2  -9   7       27.73       27.55      1.43 o
   3  -9   7       23.61       28.56      1.83 o
  -3  -8   7        4.92        6.42      1.28 o
  -2  -8   7       11.52       11.04      1.19 o
  -1  -8   7       24.44       22.63      0.89 o
   0  -8   7      302.92      303.45      5.09 o
   1  -8   7       58.09       54.14      2.30 o
   2  -8   7        0.63        0.78      0.48 o
   3  -8   7        0.11        0.41      0.70 o
  -3  -7   7        0.95        1.19      0.79 o
  -2  -7   7      577.75      577.17      9.91 o
  -1  -7   7      520.25      502.10      6.17 o
   0  -7   7      417.48      424.17      7.46 o
   1  -7   7        0.02       -0.41      0.33 o
   2  -7   7       91.79       85.41      2.25 o
   3  -7   7        7.15        6.51      1.74 o
  -3  -6   7        0.55        0.56      0.67 o
  -2  -6   7       71.76       76.42      2.35 o
  -1  -6   7       11.48       12.30      1.03 o
   0  -6   7        0.27       -0.03      0.27 o
   1  -6   7       95.52       89.27      2.93 o
   2  -6   7        9.01        9.85      1.02 o
   3  -6   7       90.03       90.61      3.47 o
  -4  -5   7        0.45        1.48      0.86 o
  -3  -5   7       52.32       59.15      5.21 o
  -2  -5   7       12.95       14.21      1.07 o
  -1  -5   7       31.42       32.36      1.31 o
   0  -5   7      167.02      157.29      2.52 o
   1  -5   7      107.00      106.02      2.08 o
   2  -5   7      154.16      153.70      2.97 o
   3  -5   7       16.08       15.36      2.17 o
  -4  -4   7       31.44       29.90      2.15 o
  -3  -4   7        9.06        6.16      0.95 o
  -2  -4   7       25.75       23.63      0.86 o
  -1  -4   7        5.21        4.85      0.60 o
   0  -4   7      367.33      353.61      4.90 o
   1  -4   7      272.80      283.15      4.28 o
   2  -4   7        0.32        0.22      0.41 o
   3  -4   7        0.16        1.74      1.13 o
  -4  -3   7       33.10       35.65      2.02 o
  -3  -3   7        2.60        2.33      0.70 o
  -2  -3   7       27.91       27.43      0.74 o
  -1  -3   7      749.26      716.87      9.08 o
   0  -3   7       42.86       34.00      1.09 o
   1  -3   7      193.26      205.95      5.14 o
   2  -3   7       47.51       44.44      1.73 o
   3  -3   7       55.09       51.63      3.56 o
  -4  -2   7        0.65        1.39      0.95 o
  -3  -2   7       39.39       42.72      1.89 o
  -2  -2   7      346.24      367.98      5.34 o
  -1  -2   7      406.37      437.81      5.25 o
   0  -2   7       65.00       64.47      1.40 o
   1  -2   7      521.87      533.42     11.07 o
   2  -2   7      495.13      489.82      7.48 o
   3  -2   7        6.95        5.12      1.56 o
  -4  -1   7       24.13       27.94      2.78 o
  -3  -1   7       47.66       49.48      1.89 o
  -2  -1   7        0.00        0.22      0.25 o
  -1  -1   7       83.28       81.58      1.52 o
   0  -1   7      270.44      272.84      3.95 o
   1  -1   7      552.23      547.76     11.38 o
   2  -1   7       27.10       29.04      1.18 o
   3  -1   7        0.64        0.02      0.69 o
  -3   0   7       28.17       26.27      1.27 o
  -2   0   7       17.81       18.17      0.74 o
  -1   0   7      104.28       96.30      3.64 o
   0   0   7      443.75      442.30      6.83 o
   1   0   7       61.02       58.22      1.36 o
   2   0   7       36.13       34.91      1.24 o
   3   0   7        7.08        7.41      0.96 o
  -4   1   7        1.71        0.17      1.13 o
  -3   1   7       42.38       43.53      4.12 o
  -2   1   7      476.22      489.49      5.37 o
  -1   1   7      604.34      603.39     10.58 o
   0   1   7        9.61        9.60      1.01 o
   1   1   7       26.72       27.47      0.92 o
   2   1   7      111.57      109.92      2.00 o
   3   1   7       51.41       57.18      2.41 o
  -4   2   7       72.23       61.61      4.08 o
  -3   2   7       13.87       13.70      2.21 o
  -2   2   7        0.57        0.50      0.31 o
  -1   2   7      210.62      215.22      3.41 o
   0   2   7       54.11       52.83      2.15 o
   1   2   7       14.99       14.53      0.67 o
   2   2   7      306.09      304.10      4.88 o
   3   2   7        9.87       10.69      1.52 o
  -4   3   7       14.73       19.52      2.69 o
  -3   3   7       45.27       45.29      1.84 o
  -2   3   7       14.89       15.32      0.74 o
  -1   3   7       99.86      110.26      1.78 o
   0   3   7      213.96      204.25      5.24 o
   1   3   7       47.08       38.89      1.00 o
   2   3   7        2.68        1.65      0.45 o
   3   3   7       21.09       19.24      3.99 o
  -3   4   7        0.29        0.27      0.41 o
  -2   4   7       54.07       55.69      2.33 o
  -1   4   7      274.86      271.06      3.33 o
   0   4   7       75.11       73.15      3.02 o
   1   4   7        5.25        4.59      0.50 o
   2   4   7        1.71        2.51      0.53 o
   3   4   7       17.98       22.58      4.16 o
  -3   5   7       17.29       19.77      1.35 o
  -2   5   7      110.28      108.00      2.37 o
  -1   5   7        0.15        0.27      0.19 o
   0   5   7        1.05        2.11      0.44 o
   1   5   7       38.53       34.89      1.49 o
   2   5   7        6.15        7.75      0.76 o
   3   5   7       54.38       60.76      3.33 o
  -3   6   7       18.98       18.35      2.07 o
  -2   6   7        0.71        0.31      0.58 o
  -1   6   7        0.35        0.47      0.48 o
   0   6   7        0.53       -0.17      0.44 o
   1   6   7      148.45      146.52      3.22 o
   2   6   7        3.59        3.96      0.62 o
  -3   7   7        6.29        4.25      0.85 o
  -2   7   7        5.07        4.76      1.04 o
  -1   7   7      189.56      186.60      4.45 o
   0   7   7        6.43        6.71      0.84 o
   1   7   7        0.48       -0.68      0.46 o
   2   7   7       16.73       16.19      1.12 o
  -2   8   7      152.45      141.28      5.29 o
  -1   8   7        3.52        1.73      0.84 o
   0   8   7       16.93       16.41      1.59 o
   1   8   7        3.29        4.17      0.82 o
   2   8   7       82.35       86.69      3.36 o
  -2   9   7        1.11        0.90      0.79 o
  -1   9   7        0.91        1.38      0.78 o
   0   9   7        0.18       -0.58      0.57 o
   1   9   7        7.81       10.03      1.14 o
  -1  10   7        1.26        1.19      0.82 o
   0  10   7        5.51        4.55      1.07 o
  -1 -12   8       17.60       21.20      1.52 o
   0 -12   8        8.97       10.74      1.14 o
   1 -12   8       57.05       61.43      2.27 o
  -2 -11   8       19.33       18.93      2.23 o
  -1 -11   8        0.62        2.06      0.68 o
   0 -11   8      110.03      107.80      2.96 o
   1 -11   8        8.68       10.02      1.28 o
  -2 -10   8       27.39       27.37      1.90 o
  -1 -10   8       86.26       88.50      2.56 o
   0 -10   8        5.32        6.16      0.80 o
   1 -10   8        0.02        0.50      0.51 o
   2 -10   8        8.64       10.97      1.22 o
  -2  -9   8        0.56        0.27      0.62 o
  -1  -9   8       18.60       16.40      1.46 o
   0  -9   8      202.20      200.44      3.97 o
   1  -9   8        8.07        8.37      0.92 o
   2  -9   8      140.41      143.62      3.29 o
  -3  -8   8       11.16        8.39      1.41 o
  -2  -8   8       27.09       26.93      1.72 o
  -1  -8   8       42.34       40.58      2.94 o
   0  -8   8       80.83       80.99      2.18 o
   1  -8   8       59.06       59.22      1.85 o
   2  -8   8       34.74       36.24      1.63 o
   3  -8   8        0.17        0.13      0.77 o
  -3  -7   8       17.73       17.03      5.12 o
  -2  -7   8        0.89       -0.08      0.55 o
  -1  -7   8      780.35      759.36     18.22 o
   0  -7   8        5.88        5.74      0.56 o
   1  -7   8       33.82       37.73      1.79 o
   2  -7   8       19.97       20.02      1.26 o
   3  -7   8        2.94        4.77      1.65 o
  -3  -6   8        0.06        0.52      0.70 o
  -2  -6   8      305.43      319.38      6.11 o
  -1  -6   8        0.03       -0.08      0.43 o
   0  -6   8        0.10        0.09      0.30 o
   1  -6   8      108.14       99.33      2.36 o
   2  -6   8       73.66       66.24      2.01 o
   3  -6   8       63.59       64.99      3.07 o
  -3  -5   8       88.17       91.95      3.37 o
  -2  -5   8        0.28        1.03      0.48 o
  -1  -5   8       23.34       22.36      1.25 o
   0  -5   8        6.57        5.69      0.52 o
   1  -5   8      339.89      328.53      4.74 o
   2  -5   8       98.95       96.77      2.45 o
   3  -5   8        2.62        2.08      1.21 o
  -3  -4   8        0.02        0.15      0.58 o
  -2  -4   8      122.93      115.34      3.42 o
  -1  -4   8       31.98       33.68      1.34 o
   0  -4   8      499.21      486.84     10.40 o
   1  -4   8        2.97        2.38      0.75 o
   2  -4   8        0.06       -0.22      0.52 o
   3  -4   8        5.76        5.21      1.56 o
  -4  -3   8        7.85        7.92      1.13 o
  -3  -3   8        1.98        2.32      0.73 o
  -2  -3   8      278.85      287.31      4.17 o
  -1  -3   8      133.83      124.24      2.21 o
   0  -3   8       26.79       32.06      1.11 o
   1  -3   8        1.20        0.78      0.61 o
   2  -3   8      167.59      176.02      3.99 o
   3  -3   8        0.30        1.04      1.21 o
  -4  -2   8        7.12        6.85      1.65 o
  -3  -2   8      110.57      112.41      3.37 o
  -2  -2   8       34.81       38.73      1.37 o
  -1  -2   8        0.17        0.64      0.29 o
   0  -2   8      303.50      308.08      4.47 o
   1  -2   8       30.52       33.35      1.87 o
   2  -2   8      379.38      376.50      6.91 o
   3  -2   8       23.59       28.11      3.12 o
  -3  -1   8       14.32       12.62      1.13 o
  -2  -1   8       51.97       53.74      1.57 o
  -1  -1   8       79.71       76.85      2.62 o
   0  -1   8      131.15      126.87      2.27 o
   1  -1   8      653.80      609.01     12.70 o
   2  -1   8       26.74       25.62      1.41 o
   3  -1   8       16.76       15.59      2.30 o
  -3   0   8        6.49        5.63      0.77 o
  -2   0   8        0.53        0.34      0.33 o
  -1   0   8      131.41      134.71      2.81 o
   0   0   8      390.28      393.82      6.33 o
   1   0   8       34.35       32.90      1.07 o
   2   0   8       28.71       24.89      1.24 o
   3   0   8        2.41        1.65      0.95 o
  -3   1   8       85.46       86.30      3.86 o
  -2   1   8      429.81      423.76      8.38 o
  -1   1   8       73.46       69.07      1.81 o
   0   1   8       26.25       23.73      3.08 o
   1   1   8       23.90       22.22      0.97 o
   2   1   8       37.36       36.02      1.63 o
   3   1   8        9.86       10.55      1.52 o
  -4   2   8        0.08        0.26      1.13 o
  -3   2   8       26.63       28.11      1.91 o
  -2   2   8      314.57      320.64      5.39 o
  -1   2   8       46.47       48.00      1.44 o
   0   2   8       14.44       15.19      1.41 o
   1   2   8      425.06      416.54      5.30 o
   2   2   8       75.62       79.38      2.09 o
   3   2   8        0.02        0.04      0.89 o
  -3   3   8        4.94        5.54      0.74 o
  -2   3   8       67.85       66.62      1.65 o
  -1   3   8       38.11       37.98      1.05 o
   0   3   8      218.15      216.58      8.68 o
   1   3   8       22.36       23.86      0.80 o
   2   3   8        4.88        3.41      0.78 o
   3   3   8        8.48        5.81      1.38 o
  -3   4   8        0.94        0.36      0.55 o
  -2   4   8      145.77      147.92      7.93 o
  -1   4   8       67.40       61.45      1.16 o
   0   4   8        2.39        2.34      0.56 o
   1   4   8       28.47       22.94      0.99 o
   2   4   8        4.53        4.63      0.90 o
   3   4   8       50.93       48.02      3.33 o
  -3   5   8       37.45       36.50      1.90 o
  -2   5   8        8.03        8.02      1.02 o
  -1   5   8        0.49        0.67      0.28 o
   0   5   8       14.67       11.56      0.96 o
   1   5   8        8.84        9.31      0.78 o
   2   5   8       68.07       70.81      2.43 o
  -3   6   8        0.71       -0.05      0.61 o
  -2   6   8        3.65        4.46      0.83 o
  -1   6   8        1.66        0.21      0.58 o
   0   6   8      131.93      128.58      5.49 o
   1   6   8       50.02       53.47      2.16 o
   2   6   8        5.61        4.25      0.71 o
  -2   7   8       67.36       68.34      2.57 o
  -1   7   8        3.18        1.26      0.67 o
   0   7   8       16.86       14.18      1.60 o
   1   7   8        5.71        7.70      0.94 o
   2   7   8        8.09        8.06      1.31 o
  -2   8   8       42.99       40.82      4.94 o
  -1   8   8        0.00        0.02      0.65 o
   0   8   8       27.28       26.30      1.63 o
   1   8   8        7.16        5.59      0.92 o
  -1   9   8       12.29       11.93      2.26 o
   0   9   8       10.58       10.99      1.36 o
   0 -12   9        0.72        0.83      0.66 o
  -1 -11   9       27.65       30.55      1.78 o
   0 -11   9       80.07       81.35      4.47 o
   1 -11   9       10.94       13.08      1.20 o
  -2 -10   9       27.61       30.83      3.17 o
  -1 -10   9       20.50       20.89      1.45 o
   0 -10   9       32.31       29.84      1.64 o
   1 -10   9        2.20        2.85      0.73 o
   2 -10   9       18.79       24.01      2.78 o
  -2  -9   9       19.78       22.08      2.09 o
  -1  -9   9        4.36        2.88      0.66 o
   0  -9   9        3.55        2.24      0.61 o
   1  -9   9      150.91      149.04      3.39 o
   2  -9   9       46.27       46.26      1.95 o
  -3  -8   9        2.39        2.19      1.30 o
  -2  -8   9       14.80       14.83      2.00 o
  -1  -8   9       73.16       69.56      2.37 o
   0  -8   9      124.22      124.82      2.92 o
   1  -8   9      345.99      354.14      6.51 o
   2  -8   9        3.65        3.29      0.71 o
  -3  -7   9       51.87       43.98      2.69 o
  -2  -7   9      177.99      172.50      4.14 o
  -1  -7   9       34.81       33.97      1.64 o
   0  -7   9       28.75       28.81      1.09 o
   1  -7   9       44.25       39.91      1.60 o
   2  -7   9        0.18       -0.32      0.47 o
   3  -7   9        1.21        0.87      1.30 o
  -3  -6   9       83.82       88.15      3.53 o
  -2  -6   9       33.92       37.80      2.15 o
  -1  -6   9        4.35        5.12      0.76 o
   0  -6   9        7.39        4.34      0.54 o
   1  -6   9        5.96        6.26      0.75 o
   2  -6   9      101.50      102.55      2.64 o
   3  -6   9       28.02       31.36      2.45 o
  -3  -5   9       56.13       57.34      2.67 o
  -2  -5   9       80.46       86.40      2.50 o
  -1  -5   9        2.89        2.42      0.56 o
   0  -5   9        5.50        5.28      0.73 o
   1  -5   9      301.97      286.46      4.91 o
   2  -5   9       32.77       34.01      1.95 o
   3  -5   9        1.42        1.91      1.39 o
  -3  -4   9       18.29       13.23      1.41 o
  -2  -4   9        0.01       -0.18      0.31 o
  -1  -4   9      198.51      187.21      3.91 o
   0  -4   9      392.42      385.82      5.97 o
   1  -4   9        0.68        0.41      0.49 o
   2  -4   9        0.54       -0.61      0.61 o
   3  -4   9        0.18        1.48      1.30 o
  -3  -3   9        1.88        1.10      0.67 o
  -2  -3   9      164.41      163.01      2.75 o
  -1  -3   9       61.11       60.35      1.47 o
   0  -3   9       49.32       50.14      1.76 o
   1  -3   9        9.88       11.48      1.35 o
   2  -3   9        2.88        2.83      0.72 o
   3  -3   9       45.57       40.69      3.90 o
  -3  -2   9      107.71      109.08      3.40 o
  -2  -2   9        6.08        5.64      1.02 o
  -1  -2   9        0.06       -0.06      0.32 o
   0  -2   9       29.25       28.91      1.03 o
   1  -2   9      766.35      769.02     15.71 o
   2  -2   9        7.58        8.20      0.94 o
   3  -2   9        6.65        5.29      1.74 o
  -3  -1   9       24.36       24.48      1.65 o
  -2  -1   9       27.43       25.48      1.43 o
  -1  -1   9        4.44        3.73      0.41 o
   0  -1   9      681.00      665.29      8.77 o
   1  -1   9        8.95        7.38      1.22 o
   2  -1   9       10.26        8.61      0.97 o
   3  -1   9        8.83        9.37      2.17 o
  -3   0   9       14.04       14.46      1.52 o
  -2   0   9        3.22        2.72      0.62 o
  -1   0   9      426.66      426.44      7.15 o
   0   0   9      343.39      334.33      5.67 o
   1   0   9      156.24      157.81      3.32 o
   2   0   9        3.74        3.58      0.62 o
   3   0   9       46.89       48.16      3.99 o
  -3   1   9       57.25       60.91      3.12 o
  -2   1   9        1.06        0.22      0.65 o
  -1   1   9       27.41       24.49      1.15 o
   0   1   9       16.48       17.40      2.34 o
   1   1   9        1.17        0.24      0.34 o
   2   1   9       41.48       45.13      1.58 o
   3   1   9       65.06       68.81      4.86 o
  -3   2   9       67.02       69.07      3.30 o
  -2   2   9       69.65       71.49      1.89 o
  -1   2   9      125.28      123.20      2.76 o
   0   2   9       30.42       28.41      4.03 o
   1   2   9      153.28      149.26      3.94 o
   2   2   9        0.18        0.80      0.66 o
   3   2   9        0.73        0.36      0.95 o
  -3   3   9       24.71       22.08      2.34 o
  -2   3   9       27.72       28.55      2.34 o
  -1   3   9      171.74      176.22      3.29 o
   0   3   9      157.94      159.18      4.78 o
   1   3   9        1.30        0.80      0.38 o
   2   3   9        1.25        1.26      0.74 o
  -3   4   9       18.54       18.47      1.37 o
  -2   4   9       53.22       54.98      2.54 o
  -1   4   9       56.71       51.87      1.41 o
   0   4   9       40.14       38.25      1.50 o
   1   4   9        1.38        1.12      0.41 o
   2   4   9       54.52       50.80      2.43 o
  -3   5   9       43.04       43.78      2.05 o
  -2   5   9        0.42        1.00      0.60 o
  -1   5   9        5.80        4.27      0.85 o
   0   5   9       31.71       28.56      1.53 o
   1   5   9        2.03        3.88      0.67 o
   2   5   9       51.04       51.09      1.84 o
  -2   6   9        1.29        1.33      0.70 o
  -1   6   9       22.31       19.99      1.57 o
   0   6   9       84.18       85.55      2.46 o
   1   6   9       12.88       12.32      1.12 o
   2   6   9        2.41        1.76      1.15 o
  -2   7   9        2.02        3.28      0.95 o
  -1   7   9       33.07       32.62      2.21 o
   0   7   9       29.86       26.53      1.62 o
   1   7   9        5.23        4.00      0.79 o
  -1   8   9        2.62        1.32      0.81 o
   0   8   9        0.26       -0.63      0.96 o
  -1 -11  10       62.99       68.92      2.46 o
   0 -11  10       22.76       23.77      1.59 o
  -1 -10  10        2.24        2.94      0.80 o
   0 -10  10       15.16       17.34      1.33 o
   1 -10  10       96.65      108.56      3.38 o
  -2  -9  10       24.70       26.73      2.31 o
  -1  -9  10        0.66        0.93      0.60 o
   0  -9  10        1.43        1.14      0.57 o
   1  -9  10        6.68        8.20      0.96 o
   2  -9  10        2.54        3.01      1.00 o
  -2  -8  10       15.94       17.59      2.47 o
  -1  -8  10        3.97        4.80      0.88 o
   0  -8  10      416.85      420.48      7.83 o
   1  -8  10        9.68        7.47      0.90 o
   2  -8  10       82.83       77.27      2.39 o
  -3  -7  10        0.64        1.21      0.89 o
  -2  -7  10       34.55       40.31      2.32 o
  -1  -7  10       68.84       71.58      2.40 o
   0  -7  10        7.75        6.02      0.61 o
   1  -7  10        3.35        1.74      0.65 o
   2  -7  10        1.50        1.38      0.79 o
  -3  -6  10       86.05       88.28      3.59 o
  -2  -6  10        2.78        2.99      1.08 o
  -1  -6  10        6.02        7.31      0.91 o
   0  -6  10       17.62       14.77      1.18 o
   1  -6  10       49.16       40.70      1.79 o
   2  -6  10       91.34       94.93      3.37 o
  -3  -5  10       26.83       24.89      2.09 o
  -2  -5  10       11.68       12.65      1.41 o
  -1  -5  10      104.41       99.05      2.74 o
   0  -5  10      126.80      123.30      3.13 o
   1  -5  10      185.32      185.34      3.70 o
   2  -5  10        0.03       -0.20      0.61 o
   3  -5  10       19.11       16.66      2.69 o
  -3  -4  10        8.66        8.80      1.28 o
  -2  -4  10       39.08       35.54      1.39 o
  -1  -4  10      192.06      195.81      4.17 o
   0  -4  10       67.16       63.77      2.24 o
   1  -4  10       12.57        9.57      1.01 o
   2  -4  10        2.11        1.94      1.56 o
   3  -4  10       40.22       39.05      3.99 o
  -3  -3  10       31.99       35.66      2.08 o
  -2  -3  10      136.94      131.65      2.79 o
  -1  -3  10        4.50        6.85      0.62 o
   0  -3  10        2.70        1.97      0.51 o
   1  -3  10        7.24        7.88      1.20 o
   2  -3  10        5.65        5.41      1.20 o
   3  -3  10       82.62       90.41      5.47 o
  -3  -2  10        6.71        9.34      1.87 o
  -2  -2  10        1.43        2.25      0.46 o
  -1  -2  10        9.86        9.33      0.71 o
   0  -2  10       52.53       52.87      1.47 o
   1  -2  10       50.77       45.64      2.42 o
   2  -2  10       62.96       65.01      2.48 o
   3  -2  10        0.15       -0.52      1.30 o
  -3  -1  10       28.35       29.10      1.87 o
  -2  -1  10        3.33        3.00      0.73 o
  -1  -1  10       79.21       78.67      1.61 o
   0  -1  10      305.65      301.29      4.63 o
   1  -1  10       11.85       11.41      1.41 o
   2  -1  10        0.09        0.17      0.55 o
   3  -1  10        3.34        1.56      1.39 o
  -3   0  10        0.20        0.52      0.95 o
  -2   0  10       79.12       75.75      5.08 o
  -1   0  10      720.76      725.59     11.53 o
   0   0  10      419.92      419.50      6.04 o
   1   0  10       11.03       10.36      0.99 o
   2   0  10       12.03        9.89      0.90 o
   3   0  10       59.75       56.83      4.43 o
  -3   1  10       25.26       27.85      2.26 o
  -2   1  10        6.68        6.43      0.85 o
  -1   1  10       84.99       87.43      2.47 o
   0   1  10       35.62       33.78      1.44 o
   1   1  10      120.89      126.56      2.52 o
   2   1  10       78.03       81.35      2.81 o
  -3   2  10        0.25        0.69      0.87 o
  -2   2  10       86.47       80.78      4.25 o
  -1   2  10        8.72        8.95      0.85 o
   0   2  10       15.50       16.96      1.14 o
   1   2  10       92.28       99.24      2.35 o
   2   2  10        3.21        4.12      1.03 o
  -3   3  10       15.57       13.71      1.82 o
  -2   3  10       28.54       28.37      2.78 o
  -1   3  10       97.31      102.01      2.55 o
   0   3  10        3.77        3.34      1.01 o
   1   3  10        1.68        0.90      0.40 o
   2   3  10       28.91       29.56      2.32 o
  -3   4  10       48.27       50.01      2.17 o
  -2   4  10       15.63       12.46      2.99 o
  -1   4  10        0.05        0.50      0.59 o
   0   4  10       37.69       32.79      1.68 o
   1   4  10        4.02        4.23      1.14 o
   2   4  10       45.79       45.05      2.56 o
  -2   5  10        1.97        2.31      0.81 o
  -1   5  10       56.98       52.34      2.22 o
   0   5  10        1.43        0.46      0.53 o
   1   5  10       82.36       81.60      2.45 o
  -2   6  10        4.74        4.23      0.98 o
  -1   6  10       42.26       42.23      2.37 o
   0   6  10        5.54        9.01      1.02 o
   1   6  10        1.55        3.04      0.78 o
  -1   7  10       17.05       13.04      1.47 o
   0   7  10        0.05        1.46      1.12 o
  -1 -10  11        4.37        6.32      1.08 o
   0 -10  11        2.01        2.40      0.69 o
   1 -10  11        1.85        2.02      0.66 o
  -1  -9  11       12.10       12.31      1.29 o
   0  -9  11        7.66        8.63      1.09 o
   1  -9  11       69.49       75.62      2.45 o
  -2  -8  11        0.66        1.13      0.79 o
  -1  -8  11       33.49       30.27      1.86 o
   0  -8  11       98.93       97.17      3.01 o
   1  -8  11       76.65       74.69      3.19 o
   2  -8  11        3.33        1.13      0.75 o
  -2  -7  11       44.90       43.62      2.50 o
  -1  -7  11       15.57       14.79      1.27 o
   0  -7  11        6.58        8.62      1.05 o
   1  -7  11       26.93       20.47      1.54 o
   2  -7  11        0.24        0.77      0.69 o
  -2  -6  11        2.90        2.70      1.56 o
  -1  -6  11       28.40       28.04      2.88 o
   0  -6  11       23.28       20.54      2.15 o
   1  -6  11       21.49       20.17      1.50 o
   2  -6  11       72.57       80.49      2.49 o
  -3  -5  11       13.69       12.07      1.50 o
  -2  -5  11       19.36       12.74      2.47 o
  -1  -5  11        1.02        0.59      0.50 o
   0  -5  11      350.73      334.58      6.47 o
   1  -5  11       45.48       45.97      1.74 o
   2  -5  11       20.67       23.20      1.80 o
  -3  -4  11        5.47        6.51      1.19 o
  -2  -4  11        0.33        0.07      0.46 o
  -1  -4  11      142.03      146.47      3.52 o
   0  -4  11        3.91        4.24      0.66 o
   1  -4  11       42.33       40.97      1.89 o
   2  -4  11       26.81       30.08      2.50 o
  -3  -3  11       43.34       41.72      3.21 o
  -2  -3  11       51.04       56.59      1.76 o
  -1  -3  11       16.24       14.97      0.95 o
   0  -3  11       53.33       52.52      2.32 o
   1  -3  11        2.06        3.04      0.75 o
   2  -3  11      119.94      117.67      4.48 o
  -3  -2  11        2.36        3.44      0.89 o
  -2  -2  11       20.72       21.67      1.13 o
  -1  -2  11        0.00       -0.32      0.30 o
   0  -2  11       96.32       93.24      3.46 o
   1  -2  11       97.11       99.49      3.80 o
   2  -2  11        6.85        4.11      1.22 o
  -3  -1  11        0.23       -1.13      0.95 o
  -2  -1  11        1.30        1.33      0.64 o
  -1  -1  11      211.86      228.44      3.40 o
   0  -1  11        0.04        0.33      0.39 o
   1  -1  11       83.45       80.77      4.82 o
   2  -1  11       30.58       28.78      2.44 o
  -3   0  11        0.28       -0.35      0.95 o
  -2   0  11      120.25      115.00      3.50 o
  -1   0  11        0.01        0.18      0.39 o
   0   0  11      228.53      223.53      3.82 o
   1   0  11       18.74       16.14      1.80 o
   2   0  11       17.22       19.07      1.60 o
  -3   1  11       29.26       34.27      2.69 o
  -2   1  11       34.61       34.53      2.86 o
  -1   1  11      215.43      213.88      4.48 o
   0   1  11      100.19      102.16      2.31 o
   1   1  11       20.72       19.05      1.30 o
   2   1  11       36.93       41.42      2.37 o
  -3   2  11        1.28        0.95      1.13 o
  -2   2  11        3.50        3.04      1.30 o
  -1   2  11        1.75        2.18      0.67 o
   0   2  11      218.40      227.41      7.39 o
   1   2  11       24.53       28.07      1.93 o
   2   2  11       14.44       16.22      1.86 o
  -2   3  11       21.66       18.74      2.52 o
  -1   3  11       30.50       30.63      3.30 o
   0   3  11        0.20       -0.34      0.48 o
   1   3  11       13.10       15.85      1.57 o
   2   3  11       15.88       13.57      1.51 o
  -2   4  11       15.13       18.67      1.93 o
  -1   4  11       13.62       10.13      1.20 o
   0   4  11        2.08        2.02      0.83 o
   1   4  11       54.64       51.36      3.26 o
  -2   5  11       24.69       22.36      1.75 o
  -1   5  11        6.21        3.78      0.91 o
   0   5  11       12.52       16.45      1.34 o
   1   5  11       50.09       50.50      2.18 o
  -1   6  11        0.29        0.92      0.73 o
   0   6  11       15.89       15.93      1.61 o
  -1  -9  12        0.03        0.43      0.84 o
   0  -9  12       43.51       46.60      2.29 o
  -1  -8  12       53.65       56.20      3.02 o
   0  -8  12       33.35       37.62      2.01 o
   1  -8  12        9.33        8.63      1.16 o
  -2  -7  12       34.19       32.43      2.51 o
  -1  -7  12        3.51        3.56      0.80 o
   0  -7  12       52.20       47.06      2.12 o
   1  -7  12        0.63        0.23      0.62 o
  -2  -6  12       15.18       14.38      1.74 o
  -1  -6  12       27.53       27.35      2.49 o
   0  -6  12        3.53        3.55      0.78 o
   1  -6  12       45.31       47.14      2.24 o
   2  -6  12       19.64       19.33      2.24 o
  -2  -5  12        0.11        0.91      1.13 o
  -1  -5  12      167.26      149.97      4.10 o
   0  -5  12       49.09       51.63      2.07 o
   1  -5  12        0.04       -0.08      0.54 o
   2  -5  12       30.10       36.63      1.96 o
  -2  -4  12       28.86       34.23      1.60 o
  -1  -4  12      148.76      140.77      5.78 o
   0  -4  12       20.75       19.33      1.23 o
   1  -4  12       48.00       46.76      2.80 o
   2  -4  12        1.39        1.43      1.10 o
  -2  -3  12        1.41        2.14      0.68 o
  -1  -3  12       31.72       32.95      1.34 o
   0  -3  12       38.91       38.54      1.78 o
   1  -3  12       20.79       20.48      1.58 o
   2  -3  12       20.93       18.57      2.09 o
  -3  -2  12        0.13       -0.61      1.04 o
  -2  -2  12       28.28       29.77      2.08 o
  -1  -2  12       34.67       35.39      1.19 o
   0  -2  12       26.64       27.45      1.75 o
   1  -2  12       60.28       60.45      3.82 o
   2  -2  12        6.55        6.31      1.44 o
  -2  -1  12       41.14       40.22      2.34 o
  -1  -1  12       59.80       59.77      1.53 o
   0  -1  12       62.98       65.64      1.81 o
   1  -1  12       48.63       51.95      2.91 o
   2  -1  12       75.86       75.97      3.74 o
  -2   0  12      147.17      144.64      6.51 o
  -1   0  12      135.69      131.17      5.58 o
   0   0  12       37.14       40.33      1.72 o
   1   0  12        9.30        9.03      1.53 o
   2   0  12      144.39      148.41      4.79 o
  -2   1  12       45.33       50.41      3.64 o
  -1   1  12       71.22       68.00      3.60 o
   0   1  12        0.06        0.32      0.50 o
   1   1  12        5.14        6.82      1.69 o
   2   1  12       15.15       17.92      2.34 o
  -2   2  12       52.04       50.67      3.73 o
  -1   2  12       19.78       20.65      2.86 o
   0   2  12       39.14       41.34      1.97 o
   1   2  12        4.87        5.67      1.10 o
  -2   3  12       34.00       34.10      3.47 o
  -1   3  12        3.33        3.82      1.56 o
   0   3  12        3.96        4.51      1.00 o
   1   3  12       51.28       51.07      2.10 o
  -1   4  12       22.02       22.77      2.73 o
   0   4  12       34.97       37.05      1.92 o
   1   4  12       13.74       13.18      1.55 o
  -1   5  12        0.01       -0.37      0.68 o
   0   5  12       49.71       49.34      2.92 o
  -1  -8  13       98.50      101.54      4.01 o
   0  -8  13        2.26        1.33      0.71 o
  -1  -7  13        8.91       11.11      1.24 o
   0  -7  13       37.18       34.52      2.21 o
   1  -7  13       10.01       10.49      1.31 o
  -1  -6  13        6.28        6.97      1.03 o
   0  -6  13        0.02       -0.37      0.60 o
   1  -6  13      130.98      143.48      4.06 o
  -2  -5  13        8.83        9.67      1.43 o
  -1  -5  13        8.49        8.80      1.06 o
   0  -5  13       12.79       15.47      1.39 o
   1  -5  13        7.58        9.13      1.05 o
  -2  -4  13       83.17       85.45      2.79 o
  -1  -4  13        1.46        1.56      0.71 o
   0  -4  13       80.17       78.33      2.33 o
   1  -4  13       27.01       28.64      1.79 o
  -2  -3  13        0.99        0.58      0.49 o
  -1  -3  13       56.03       57.69      2.67 o
   0  -3  13       14.62       14.32      1.16 o
   1  -3  13        9.22        5.51      0.97 o
  -2  -2  13       21.98       24.08      1.98 o
  -1  -2  13        4.85        4.82      0.75 o
   0  -2  13       52.99       61.37      3.65 o
   1  -2  13        0.31       -0.15      0.62 o
  -2  -1  13       57.30       62.65      4.25 o
  -1  -1  13        0.77        0.79      0.48 o
   0  -1  13        1.34        1.64      0.65 o
   1  -1  13      128.41      127.59      4.88 o
  -2   0  13        1.80        3.38      1.65 o
  -1   0  13        7.11        7.92      0.85 o
   0   0  13       35.98       38.29      2.69 o
   1   0  13      146.10      151.66      7.59 o
  -2   1  13       48.95       47.55      3.82 o
  -1   1  13        0.06        0.49      1.00 o
   0   1  13        4.18        6.18      0.94 o
   1   1  13       96.91      102.53      4.44 o
  -1   2  13       15.39       13.54      2.52 o
   0   2  13        6.24        5.51      0.92 o
   1   2  13       14.66       16.55      2.13 o
  -1   3  13        1.17        0.43      1.21 o
   0   3  13       13.51       15.30      1.85 o
   0  -6  14       59.66       59.44      2.50 o
  -1  -5  14        4.61        8.97      1.38 o
   0  -5  14       30.17       30.32      1.98 o
  -1  -4  14       12.07       12.69      1.54 o
   0  -4  14       62.06       74.59      3.19 o
  -1  -3  14       46.51       48.77      2.66 o
   0  -3  14        6.90        8.10      0.98 o
  -1  -2  14        9.38       10.25      1.40 o
   0  -2  14       12.85       13.62      1.39 o
  -1  -1  14       19.92       23.15      1.96 o
   0  -1  14       30.98       30.17      1.93 o
  -1   0  14       15.92       16.62      1.63 o
   0   0  14       46.49       42.15      2.46 o
 
